# Supplementary material for: An Improved Method for TAL Effectors DNA-Binding Sites Prediction Reveals Functional Convergence in TAL Repertoires of Xanthomonas oryzae Strains
Source: PLoS One. 2013 Jul 15;8(7):e68464. doi: 10.1371/journal.pone.0068464 (PMC3711819; doi:10.1371/journal.pone.0068464)
Supplement: Table S1 — Updated RVD-nucleotide association matrix used by Storyteller and Talvez to produce PWMs. Darker gray shading indicates increasing binding preferences for each RVD. Higher counts were assigned to well-studied RVDs (eg. HD, NG). (XLSX) [file pone.0068464.s005.xlsx]

## Sheet: supplementary table 1
RVD	A	C	G	T
HA	2	5	2	0
NA	1	2	1	0
HD	10	50	0	5
ND	10	50	0	5
HG	5	10	1	50
IG	5	10	1	50
NG	5	10	1	50
HI	3	1	1	0
NI	50	10	5	0
NK	1	1	5	1
HN	2	1	2	0
NN	30	10	30	0
NS	20	7	10	7
H*	1	1	1	2
N*	1	3	1	2
0	0	30	0	70
Unknown	1	1	1	1
