# Supplementary material for: An Improved Method for TAL Effectors DNA-Binding Sites Prediction Reveals Functional Convergence in TAL Repertoires of Xanthomonas oryzae Strains
Source: PLoS One. 2013 Jul 15;8(7):e68464. doi: 10.1371/journal.pone.0068464 (PMC3711819; doi:10.1371/journal.pone.0068464)
Supplement: Table S2 — Validation set of controls used to test EBE prediction programs. RVDs and promoter sequences were extracted from the indicated references. Interaction class indicate the experimental results,+(positive) = the TALE binds to the EBE or is able to induce the expression of a gene located downstream of the EBE, − (negative) = the TALE is unable to induce the expression of a gene located downstream of the EBE. Raw prediction scores from each program are reported. Each prediction is classified as a true positive (TP), true negative, (TN), false positive (FP) and false negative (FN). Xca = X. campestis pv. armoriaceae, Xcv = X. campestris pv. vesicatoria, Xg = X. gardnerii, Xoc = X. oryzae pv. oryzicola, Xoo = X. oryzae pv. oryzae. The subset of interactions that were used for genomic screenings and that correspond to genuine targets in the rice or Arabidopsis genome are highlighted in green and underlined. (XLSX) [file pone.0068464.s006.xlsx]

## Sheet: Table_S2
								Prediction results
Strain	TALE	RVD sequence	Promoter name	Sequence	Reference	Experimental evidence	Interaction class	Storytaller score	Prediction status	Talent score	Prediction status	Talvez	Prediction status
Artificial	Artx1	NI-NG-NG-HD-NG-NN-NN-NN-NI-HD-NN-NG-NG	Artbox1	TATTCTGGGACGTT	[4]	Gus-assay	+	4.8	TP	5.37	TP	15.843	TP
			Artboxmut1	TATTCTAAAACATT	[4]	Gus-assay	+	4.7	TP	6.17	TP	10.536	TP
			Artboxmut2	TATTCTCCCACCTT	[4]	Gus-assay	-	0	TN	9.59	TN	6.115	TN
			Artboxmut3	TATTCTTTTACTTT	[4]	Gus-assay	-	0	TN	13.53	TN	0	TN
	Dhax3	HD-HD-HD-NG-NG-NG-NS-NG-HD-NG-HD-NG	Dhax3box-art	TCCCTTTATCTCT	[7]	Structure TAL-DNA binding	+	5.1	TP	2.9	TP	11.582	TP
	KLF4artificial	NG-HD-NG-NG-NI-HD-NG-NG-NI-NG-NI-NI-HD	Klf4box	TTCTTACTTATAAC	[28]	mCherry assay transfected cells	+	7.5	TP	2.82	TP	13.014	TP
Xca 5	Hax2	NN-IG-NG-NI-NG-NG-HD-NG-HD-NI-HD-NI-HD-NG-HD-NG-HD-HD-NG-NG-NI-NG	Hax2box	TGTTATTCTCACACTCTCCTTAT	[4]	Gus-assay	+	19.2	TP	5.17	TP	22.101	TP
			PAP1-Arabidopsis	TCACATACTCACACTCTCTATAA	[4]	Gus-assay	+	0	FN	0	FN	0	FN
			Hax2boxmut1	TGATATTCTCACACTCTCCTTAT	[4]	Gus-assay	-	16	TN	8.78	TN	19.695	TN
			Hax2boxmut2	TGCTATTCTCACACTCTCCTTAT	[4]	Gus-assay	-	17.3	TN	8.78	TN	20.381	TN
			Hax2boxmut3	TGGTATTCTCACACTCTCCTTAT	[4]	Gus-assay	-	16.2	TN	8.78	TN	19.412	TN
	Hax3	NI-HD-NI-HD-HD-HD-NS-NS-NS-HD-NI-NG	Hax3box1	TACACCCAAACAT	[4]	Gus-assay	+	4.2	TP	2.98	TP	10.089	TP
			Hax3boxmut1	GACACCCAAACAT	[4]	Gus-assay	-	0	TN	0	TN	0	TN
			Hax3boxmut2	AACACCCAAACAT	[4]	Gus-assay	-	0	TN	0	TN	0	TN
			Hax3boxmut3	CACACCCAAACAT	[4]	Gus-assay	-	3	TN	2.98	FP	9.131	TN
	Hax4	NI-HD-HD-NG-NS-NS-NI-HD-NG-NI-NS-NI-NG-NI-NG	Hax4box	TACCTAAACTAAATAT	[4]	Gus-assay	+	8.3	TP	3.85	TP	13.044	TP
			Hax4mut10	TACCTCCACTACATAT	[4]	Gus-assay	+	5.2	TP	7.19	TP	9.875	TP
			Hax4mut11	TACCTGGACTAGATAT	[4]	Gus-assay	+	6.2	TP	8.23	TP	14.945	TP
			Hax4mut12	TACCTTTACTATATAT	[4]	Gus-assay	+	5.2	TP	0	FN	10.205	TP
			Hax4mut1	TACCAAAACAAAAAAA	[4]	Gus-assay	-	0	TN	0	TN	0	TN
			Hax4mut2	TACCCAAACCAAACAC	[4]	Gus-assay	-	0	TN	0	TN	6.166	TN
			Hax4mut3	TACCGAAACGAAAGAG	[4]	Gus-assay	-	0	TN	0	TN	0	TN
			Hax4mut4	TAAATAAAATAAATAT	[4]	Gus-assay	-	2.6	TN	10.82	FP	8.236	TN
			Hax4mut5	TAGGTAAAGTAAATAT	[4]	Gus-assay	-	0	TN	0	TN	0	TN
			Hax4mut6	TATTTAAATTAAATAT	[4]	Gus-assay	-	0	TN	0	TN	6.467	TN
			Hax4mut7	TCCCTAACCTCACTCT	[4]	Gus-assay	-	0	TN	0	TN	0	TN
			Hax4mut8	TGCCTAAGCTGAGTGT	[4]	Gus-assay	-	0	TN	0	TN	8.166	TN
			Hax4mut9	TTCCTAAATTATATAT	[4]	Gus-assay	-	0	TN	0	TN	0	TN
Xcv 71-21	AvrBs3	HD-NG-NS-NG-NI-NI-NI-HD-HD-NG-NS-NS-HD-HD-HD-NG-HD-NG	Bsr3-UPA-Box	TATATAAACCTAACCATCC	[4]	Gus-assay	+	6.7	TP	11.05	TP	10.858	TP
			UPA10	TATATAAACCAACCCCTAT	[20]	Gus-assay, EMSA	+	5.1	TP	11.42	TP	9.115	TP
			UPA20	TATATAAACCTGACCCTTT	[20]	Gus-assay, EMSA	+	7.4	TP	12.16	TP	12.622	TP
			Bs3-E-UPA-like-box	TATATAAACCTCTCTATTC	[4]	Gus-assay	-	0	TN	0	TN	0	TN
	AvrBs3Drep16	HD-NG-NS-NG-NI-NI-NI-HD-HD-NG-HD-NG-HD-NG	Bs3-E-UPA-like-box	TATATAAACCTCTCT	[4]	Gus-assay	+	6.4	TP	5.47	TP	11.676	TP
			Bsr3-UPA-Box	TATATAAACCTAACC	[4]	Gus-assay	-	0	TN	0	TN	0	TN
	AvrBs3Drep19	HD-NG-NS-NG-NI-NI-NI-HD-HD-NG-NS-NS-NG-HD-NG	Bsr3-UPA-Box	TATATAAACCTAACCA	[4]	Gus-assay	+	2	TP	10.26	TP	7.397	TP
			Bs3-E-UPA-like-box	TATATAAACCTCTCTA	[4]	Gus-assay	-	0	TN	0	TN	0	TN
Xg XV444	AvrHah1	NN-IG-NI-NI-NI-HD-HD-NG-NN-NI-HD-HD-HD-NG	Bsr3-UPA-Box	TATAAACCTAACCAT	[4]	Gus-assay	+	5.9	TP	6.48	TP	10.827	TP
			Bs3-E-UPA-like-box	TATAAACCTCTCTAT	[4]	Gus-assay	-	0	TN	0	TN	0	TN
Xoc BLS256	Tal1c	HD-HD-HD-HD-HD-NG-HD-NN-HD-NG-HG-NN-HD-N*-NG-NG	OsHen1-(LOC-Os07g06970.1)	TCCCCCTCGCTTCCCTT	[5,29]	Microarray	+	7.6	TP	5.965	TP	14.038	TP
Xoo BAI3	TalC	NS-NG-NS-HD-NI-NG-NN-NG-HD-NI-NN-N*-NI-NN-HD-NG-NI-NN-N*-HD-NN-NG	Os11N3	CATGCATGTCAGCAGCTGGTCAT	[18]	Gus assay, microarrays	+	8.8	TP	14.7	TP	19.624	TP
			Os11N3-BOXO	TATGCATGTCAGCAGCTAGTCGT	[18]	Gus assay, microarrays	+	12.5	TP	10.984	TP	22.884	TP
Xoo MAI1	Tal5	NN-HD-NN-HD-NG-HD-HD-NG-HD-NI-NI-NN-HD-HD-N*-NG-HD-NI	Os11N3	TAAGCTCATCAAGCCTTCA	Szurek et al Unpublished	Gus-assay	+	7.8	TP	11.002	TP	14.097	TP
Xoo PXO86	AvrXA10	NI-HG-NI-HG-NI-NI-NN-HD-NI-HD-NN-HG-NS-NG-HD-N*	AvrXa10box1	TATATAAACACATATCT	[4]	Gus-assay	+	10	TP	4.78	TP	13.058	TP
			AvrXa10box2	TATATAAGCACGTATCT	[4]	Gus-assay	+	10.1	TP	5.18	TP	15.712	TP
	AvrXa7	NI-HG-NI-NI-NS-HD-NN-HD-HD-HD-ND-N*-N*-HD-HD-NS-NS-NN-NN-NI-NG-NN-NI-N*-NS-N*	Os11N3	TATAAACCCCCTCCAACCAGGTGCTAA	[16,26]	Gus assay	+	2.1	TP	29.95	TP	8.13	TP
			LOC_Os04g19960	TATAAAAGCCCCACCTGGGGTGACGAG	[14]	RT-PCR	+	0	FN	0	FN	0	FN
			Os11N3dt	CATAAACCCCCTCCAACCAGGTGCTAA	[26]	Gus assay	+	0	FN	29.95	TP	7.173	TP
			Os11N3oM2	TTTTTTCCCCCTCCAACCAGGTGCTAA	[16]	Gus-assay, EMSA	-	0	TN	0	TN	0	TN
			Os11N3pM1	TATAAACCGGTTCCAACCAGGTGCTAA	[16]	Gus-assay, EMSA	-	0	TN	0	TN	0	TN
Xoo PXO99	AvrXa27	NI-NN-N*-NG-NS-NN-NN-NN-NI-NN-NI-N*-HD-HD-NI-NG-NG	XA27	TAGAAGAAGAGACCCATA	[4,21]	Gus-assay	+	0	FN	15.64	TP	10.116	TP
			xa27-B10	TAGAAGAAGAGACCCATC	[21]	HR assay coinfiltration, EMSA	+	0	FN	15.64	TP	10.803	TP
			xa27-B12	TAGAAGAAGAGACCCCTG	[21]	HR assay coinfiltration, EMSA	+	0	FN	18.67	TP	8.217	TP
			xa27	TAGAAGAGACCAATAGAG	[4,21]	Gus-assay	-	0	TN	0	TN	0	TN
			xa27-B13	TAGAAGAAGAGACCCTGG	[21]	HR assay coinfiltration, EMSA	-	0	TN	23.15	TN	0	TN
	PthXo1	NN-HD-NI-HG-HD-NG-N*-HD-HD-NI-NG-NG-NI-HD-NG-NN-NG-NI-NI-NI-NI-N*-NS-N*	Xa13-(IR24)	TGCATCTCCCCCTACTGTACACCAC	[4, 17, 26]	Gus-assay	+	10.7	TP	15.84	TP	15.514	TP
			xa13mut75CA	TGCATATCCCCCTACTGTACACCAC	[27]	Gus assay, EMSA	+	8.8	FN	18.17	FN	13.911	FN
			OS8N3pM1	TGGTGCTCCCCCTACTGTACTGTAC	[16]	Gus-assay, EMSA	-	0	TN	0	TN	0	TN
			xa13-(os8N3)	TATATGTCCCCCTCCAACTATATAA	[4]	Gus-assay	-	0	TN	0	TN	0	TN
			xa13DT	AGCATCTCCCCCTACTGTACACCAC	[26]	Gus assay	-	5.6	TN	0	TN	0	TN
			xa13mut77AG	TGCGTCTCCCCCTACTGTACACCAC	[27]	Gus assay, EMSA	-	8.2	TN	19.36	TN	14.538	FP
			xa13mut78CA	TGAATCTCCCCCTACTGTACACCAC	[27]	Gus assay, EMSA	-	8.8	TN	18.17	TN	13.911	TN
			xa13mut79GT--xa13mutT-(Tepa1)	TTCATCTCCCCCTACTGTACACCAC	[26,27]	Gus assay, EMSA	-	7.9	TN	17.88	FP	10.89	TN
			xa13mutA	TACATCTCCCCCTACTGTACACCAC	[26]	Gus assay	-	10.6	FP	16.04	FP	14.187	FP
			xa13mutC	TCCATCTCCCCCTACTGTACACCAC	[26]	Gus assay	-	9.4	FP	16.9	FP	13.082	TN
			xa13mutE5	TGCATCTCCCCCTACTGTACNNNNN	[27]	Gus assay, EMSA	-	0	TN	0	TN	0	TN
	PthXo6	NI-H*-NI-NN-NN-NN-NN-NN-HD-NI-HD-HG-HD-NI-N*-NS-NI-NI-HG-HD-NS-NS-NG	OsTFX1	TATAAAAGGCCCTCACCAACCCAT	[4, 19, 26]	Gus assay	+	7.2	TP	18.57	TP	14.109	TP
			OsTFX1DT	CATAAAAGGCCCTCACCAACCCAT	[26]	Gus assay	+	6	TP	15.43	TP	13.152	TP
	PthXo7	NI-NG-NI-NI-N*-NN-HD-HD-N*-NI-NI-NI-NG-HD-HG-NN-NS-NN-HD-HD-NG-N*	OsTFIIAy1	TATAATCCCCAAATCCCCTCCTC	[4,19]	Gus-assay	+	5.3	TP	17.793	TP	8.406	TP
	Tal9A	HD-HD-HD-NG-N*-NN-HD-HD-N*-NI-NI-NN-HD-HI-ND-HD-NI-HD-NG-NG	OsHen1-(LOC-Os07g06970.1)	TCCCTTCCCTAAACCCCACTT	[5,29]	RT-PCR	+	10.6	TP	7.81	TP	13.834	TP
Xoo PXO61	PthXo3	NI-HG-NI-HG-NI-NI-NI-HD-NN-HD-HD-HD-NG-HD-N*-HD-NI-HD-NN-NS-NI-NN-NN-NG-NN-HD-N*-NS-N*	Os11N3	TATATAAACCCCCTCCAACCAGGTGCTAAG	[16]	Gus-assay, EMSA	+	0	FN	35.08	TP	7.192	TP
Xcv 85-10	AvrBs4	NI-NG-NI-NI-NG-NG-NI-NS-NG-NI-NS-NG-HD-HD-NS-HD-NG-NG	Bs4C-R	TATAAAAAATAGTCCTCTC	xx	RNA-seq, GUS-assay,EMSA	+	3.6	TP	0	FN	9.442	TP
			Bs4C-S	TACCAAAAATAGTCCTCTC	xx		-	0	TN	0	TN	7.348	TN
