# Supplementary material for: An Improved Method for TAL Effectors DNA-Binding Sites Prediction Reveals Functional Convergence in TAL Repertoires of Xanthomonas oryzae Strains
Source: PLoS One. 2013 Jul 15;8(7):e68464. doi: 10.1371/journal.pone.0068464 (PMC3711819; doi:10.1371/journal.pone.0068464)
Supplement: Table S3 — Scaled-down RVD-nucleotide association matrix. This matrix is used by Talvez to produce PWMs after a specified position when the position correction is applied. All perfect matches were assigned a value of 1.5 and all non-preferred matches a value of 1.0. (XLSX) [file pone.0068464.s007.xlsx]

## Sheet: Supplementary table 3
RVD	A	C	G	T
HA	1	1.5	1	1
NA	1	1.5	1	1
HD	1	1.5	1	1
ND	1	1.5	1	1
HG	1	1	1	1.5
IG	1	1	1	1.5
NG	1	1	1	1.5
HI	1.5	1	1	1
NI	1.5	1	1	1
NK	1	1	1.5	1
HN	1.5	1	1.5	1
NN	1.5	1	1.5	1
NS	1.5	1	1	1
H*	1	1	1	1.5
N*	1	1.5	1	1
Unknown	1	1	1	1
