# Supplementary material for: An Improved Method for TAL Effectors DNA-Binding Sites Prediction Reveals Functional Convergence in TAL Repertoires of Xanthomonas oryzae Strains
Source: PLoS One. 2013 Jul 15;8(7):e68464. doi: 10.1371/journal.pone.0068464 (PMC3711819; doi:10.1371/journal.pone.0068464)
Supplement: Table S4 — Supplementary information on TALEs from X.oryzae strains used in this work. (XLSX) [file pone.0068464.s008.xlsx]

## Sheet: Table_S4
Accesion_number	RVDs	Strain	TAL alias	Predicted target in this work?
AEK86668.1	NS-NG-NS-HD-NI-NG-NN-NG-HD-NI-NN-N*-NI-NN-HD-NG-NI-NN-N*-HD-NN-NG	BAI3	TalC	YES
AEQ94695.1	HD-HD-HD-HD-HD-NG-HD-NN-HD-NG-HG-NN-HD-N*-NG-NG	BLS256	Tal1c	YES
AEQ94698.1	NN-HD-NI-NK-HD-HD-HD-NG-NI-NN-HD-HD-NG	BLS256	Tal1a	YES
AEQ95741.1	NN-NN-ND-N*-NS-NS-YG-NI-SN-HD-HD-NG-HD-NS-NN-HD-NG	BLS256	Tal2g	YES
AEQ95744.1	NI-HG-N*-NN-N*-HD-HG-HD-NN-HD-NK-HG-NN-NN-NG-HD	BLS256	Tal2d	YES
AEQ95875.1	NI-N*-NI-NI-NN-N*-NI-NK-HD-HD-HD-NG-NI-NN-HD-NN-HD-NG	BLS256	Tal3b	YES
AEQ95881.1	NN-HD-NI-HD-NN-NG-NG-HD-NN-HD-N*-NN-HD-HD-HD-NG	BLS256	tal3c	YES
AEQ96157.1	NS-HG-NI-NG-NS-NN-ND-N*-NG-N*-HN-NN-HD-NS-NI-NN-HD-HD-NG-NG-HG-HD-NG	BLS256	Tal4c	YES
AEQ96159.1	NI-NG-NI-NG-NN-NG-NN-NG-HD-NN-NN-HG-HD-NN-NS-NN-HD-HD-NG-NA-NN-HD-HD-HD-HD-N*	BLS256	tal4a	YES
AEQ96964.1	NN-HD-NI-NI-NN-HA-NN-NS-NS-NI-HD-HA-HA-HA-HD-HD-HD-HA-HD-N*	BLS256	Tal6	YES
AEQ96996.1	NN-HD-HD-HH-NN-NG-NS-NG-HD-NI-NG-HD-HH-NG-NG-NG-NG	BLS256	Tal7	YES
AEQ98113.1	NN-NG-HD-NG-HD-HD-NI-NH-HG-NI-NN-NN-HD-NS-NG-NN-HD-NG-NG-N*	BLS256	Tal8	YES
AEQ98324.1	NN-NS-NG-NI-HD-HD-NG-NN-HD-NI-NG-N*-N*-NG-HD-HD-NS-NI-NN-NG-NG	BLS256	Tal9a	YES
AEQ98589.1	NS-HD-NI-N*-NI-HG-NI-NI-N*-NG-HD-NN-NI-NG-HD-NN-NS-NN-NG-NN	BLS256	Pth14	YES
ZP_02242538.1	HD-HD-NN-NN-NG-N*-HD-NI-NG-HD-NG-NS-HD-HA-ND-N*-ND-NN-HD-NN-NN-HD-HD-N*-NN-NG-HD	BLS256	-	YES
ZP_02242539.1	HD-NN-NN-NG-HD-NN-NN-NG-NN-NI-NG	BLS256	-	YES
ZP_02242540.1	NI-HG-NI-N*-HN-NG-NN-ND-HD-NG-HD-NI-HG-HG-HD-NN-HD-HH-N*	BLS256	-	YES
ZP_02242930.1	NS-HG-NI-NG-NS-NN-NG-NN-NG-HD-NN-HD-HD-NG	BLS256	-	YES
ZP_02245055.1	NI-NN-HN-NN-NI-NG-HD-NN-HD-HG-HD-HG-HG-HD-HD-NG	BLS256	-	YES
ZP_02242528.1	NS-ND-HG-HG-HG-N*-HG-HG-HD-HD-HD-NN-NN-HD-HG-HH-H*-H*-NN-HD-H*	BLS256	-	NO
AEQ98462.1	HD-HD-HD-HD-HD-NG-HD-NN-HD-ND-NG-NG-NN-HG-ND-ND-HD-NG	BLS256	Tal11b	NO
ZP_02242546.1	HD-HD-NC-HD-NC-NG-HD-HH-HD-NI-NG-*N-NS-NS-HD-HD-NS-NI-HG-HD-NG	BLS256	-	NO
AEQ95751.1	HD-HD-NC-HD-NC-NG-HD-HH-HD-NI-NG-N*-NS-N*-HD-HD-NS-NI-HG-HD-NG	BLS256	tal-C2a	NO
ZP_02242535.1	HD-HD-NG-NI-HG-HD-HG-NI-HD-NN-HD-HG-HG-HG-NG-NI-NG	BLS256	-	NO
ZP_02245177.1	HD-HG-HD-HG-N*-NN-NG-HD-NN-HD-NG-NG-NN-HD-N*-NG-NG	BLS256	tal-C10c	NO
ZP_02245191.1	HD-NN-HD-N*-NS-NN-HG-NI-NI-NS-NI-NG-HD-NN-HD-HD-NG-HG-NG	BLS256	tal-C10a	NO
ZP_02243372.1	HH-NN-HD-HD-NG-N*-HD-NN-HD-ND-N*-NG-NS-NN-NS-HD-HD-NG	BLS256	-	NO
AEQ96610.1	HH-NN-HD-HD-NG-N*-HD-NN-HD-ND-N*-NG-NS-NS-NN-HD-HD-NG	BLS256	Tal5b	NO
ZP_02241531.1	NI-NN-NI-NI-NG-HD-NG-NN-NI-NN-NI-NN-HD	BLS256	Tal1b	NO
ZP_02242536.1	NI-NN-NI-NI-NI-NI-N*-NI-NG-NN-NN-NN-NI-NS-NG-NG	BLS256	tal2e	NO
ZP_02243779.1	NN-HD-HD-HH-NN-NG-NS-NG-HD-NI-NG-HD-HH-NG-NG-NG-HA-NG	BLS256	Tal3a	NO
ZP_02242662.1	NN-HD-NI-NI-NG-NN-NN-HD-NN-NI-NI-NN-NN-NN-NG-NI-HD-NG	BLS256	-	NO
ZP_02243366.1	NN-HD-NS-NG-HD-NN-HD-NI-HD-NN-HD-NN-HD-NN-HD-NN-NN-NN-NN-NN-NN-NN-HD-NG	BLS256	-	NO
ACD11364.1	NI-HG-NI-NI-NI-NN-HD-NS-NN-NS-NN-HD-NN-NI-HD-NN-NS-NG	C8	-	YES
ABY60855.1	HD-HD-HD-NI-NI-NN-NI-HD-HD-HD-HG-NN-NN-HD-NS-NN-HD-N*-NS-N*	C8	-	NO
AAS58130.3	NI-HG-NI-NI-NS-HD-NI-N*-NS-NG	in vitro avrXa7 mutant	-	YES
AAS46026.1	NI-HG-NI-NN-NN-NI-NN-HD-NI-HD-NS-NS-NS-HD-NN-HD-NG-HD-HD-HD-NG-NG	JX01	PthXo2	YES
ACM44927.1	HD-HD-HD-NG-N*-NN-HD-HD-N*-NI-NN-HD-HI-ND-HD-NI-HD-HD-NG-NG	JXOIII	-	YES
AAN01357.1	HD-HD-HD-NG-N*-NN-HD-HD-NG	JXOIII	-	NO
AAW74491.1	NI-NN-NI-HG-HG-HD-NG-HD-HG-HD-HD-HD-NG	KACC10331	-	YES
AAW74492.1	HD-NG-N*-N*-NI-NI-NN-HD-HI-ND-HD-NI-HD-NG-NG	KACC10331	-	YES
AAW75382.1	NI-HG-NI-NI-NI-NN-HD-NS-NN-NS-NN-HD-NN-NI-HD-NN-NI-NG-HD-N*	KACC10331	-	YES
AAW75385.1	NN-HD-NS-NG-HD-NN-N*-NI-HD-NS-HD-NN-HD-NN-HD-NN-NN-NN-NN-NN-NN-NN-HD-NG	KACC10331	-	YES
AAW75518.1	NI-NN-NN-NI-NI-NI-NS-HG-HD-NI-N*-NS-NI-NI-NN-NI-NG	KACC10331	-	YES
AAW75529.1	NI-N*-NI-NS-NN-NG-NN-NS-N*-NS-NN-NS-N*-HD-HG-HD-HD-HD-NS-N*-HD-HG-HD-HD-HD-HD-NG	KACC10331	-	YES
AAW75530.1	NI-HG-NI-NG-HG-HD-NS-NG-HD-NN-NG-HG-NG-HD-HG-HD-HD-NI-NN-NG	KACC10331	-	YES
AAW75533.1	NI-H*-NI-NN-NN-NN-NN-NN-HD-NI-NS-HG-HD-NI-N*-NS-NI-NI-HD-N*-NS-NI-N*	KACC10331	-	YES
AAW76267.1	NI-NG-NN-NG-NK-NG-NI-NN-NI-NN-NI-NN-NS-NG-NS-NN-NI-N*-NS-NG	KACC10331	-	YES
AAW76269.1	NI-HG-NI-NI-NS-HD-NN-HD-HD-HD-NS-N*-N*-HD-HD-NS-NS-NN-N*	KACC10331	AvrXa7*	YES
AAW77509.1	NI-HG-NI-NN-NI-NN-HD-HD-HD-HD-NS-NS-HD-NI-NI-HD	KACC10331	-	YES
YP_200767.1	NI-HG-NI-NI-NI-NN-HD-NS-NN-NS-NN-HD-NN-NI-HD-NN-NI-NG-HD-NG	KACC10331	-	YES
AAW77510.1	NG-HD-HD-HD-NG-NG	KACC10331	-	NO
YP_201653.1	NI-HG-NI-NI-NS-HD-NN-HD-HG-NI-NI-HG-HD-NN-HD-HD-HD-NI-NI-NN-NI-HD-HD-HD-HG-NN-NN-HD-NS-NN-HD-N*-NS-N*	KACC10331	-	NO
YP_200766.1	NI-NS-HD-NG-NS-NN-HD-N*-NN-NN-NI-NN-HD-NG-HD-HD-HD-NG	KACC10331	-	NO
AAS75145.1	NI-HG-NI-NI-NS-HD-NN-HD-HD-HD-NS-N*-N*-HD-HD-NS-NS-NN-NN-NI-NG-NN-NI-N*-NS-N*	KXO85	AvrXa7	YES
YP_450161.1	NI-NN-NI-HG-HG-NV-HG-HD-HG-HD-HD-HD-NG	MAFF 311018	-	YES
YP_450163.1	NI-NN-N*-NG-NS-NN-NN-NN-NI-NN-NI-N*-HD-HD-NI-NG-NG	MAFF 311018	AvrXa27	YES
YP_450165.1	HD-HD-NN-NN-NS-NG-HD-NS-HG-HD-NG-N*-HD-HD-HD-N*-NN-NQ-NN-HD-HI-ND-HD-HG-NN-HG-N*	MAFF 311018	-	YES
YP_450167.1	HD-HD-HD-NG-N*-NG-HD-S*-HG-NI-NI-NN-HD-NN-ND-HD-NI-HD-HG-NG	MAFF 311018	-	YES
YP_451025.1	NI-NS-HD-NG-NS-NN-HD-N*-NN-NN-NI-NG-HD-NG-HD-HD-HD-NG	MAFF 311018	-	YES
YP_451027.1	NI-HG-NI-NI-NI-NN-HD-NS-NN-NS-NN-HD-NN-NI-HD-NN-NI-NG-HD-NG	MAFF 311018	-	YES
YP_451030.1	NN-HD-NS-NG-HD-NN-N*-NI-HD-NS-HD-NN-HD-NN-HD-NN-NN-NN-NN-NN-NN-NN-HD-NG	MAFF 311018	-	YES
YP_451156.1	NI-N*-NI-HG-NI-NI-NS-HD-NN-HD-NS-NG-SS-HD-NI-NI-NN-NI-NN-NS-NG	MAFF 311018	-	YES
YP_451158.1	NI-NN-NN-NI-NI-NI-HD-NS-HG-NN-NN-NN-NI-NI-NG-HD	MAFF 311018	-	YES
YP_451187.1	NI-N*-NI-NS-NN-NG-NN-NS-N*-NS-NN-NS-N*-HD-HG-HD-NI-HD-HD-NG	MAFF 311018	-	YES
YP_451189.1	NI-HG-NI-NG-HG-HD-NS-NG-HD-NN-NG-HG-NG-HD-HG-HD-HD-NI-NS-HG-HD-NI-N*-NS-NI-NI-HD-HD-N*-NS-N*	MAFF 311018	-	YES
YP_451696.1	NS-HD-NG-NG-NG-NG-HD-HD-HD-HD-NN-HD-NG-HD-HD-HD-NN-H*	MAFF 311018	-	YES
YP_451894.1	NI-NG-NN-NG-NK-NG-NI-NN-NI-NN-NI-NN-NS-NG-NS-NN-NI-N*-NS-NG	MAFF 311018	-	YES
YP_451895.1	NI-HG-NI-NI-HG-HD-NN-HD-HD-HD-NI-NI-NN-NI-HD-HD-HD-HG-NN-NN-HD-NS-NN-HD-NG-NS-N*	MAFF 311018	-	YES
YP_451897.1	NI-HG-NI-NI-NS-HD-NN-HD-HD-HD-NS-N*-N*-HD-HD-NS-NS-NN-NN-NI-NG-NN-NI-N*-NS-N*	MAFF 311018	AvrXa7	YES
YP_453043.1	NI-HG-NI-NN-NN-NI-NN-HD-NI-HD-NS-NS-NS-HD-NN-HD-NG-HD-HD-HD-NG-NG	MAFF 311018	-	YES
BAE69422.1	NS-HD-NG-N*-NG-NG-HD-HD-HD-HD-NN-HD-NG-HD-HD-HD-NN-H*	MAFF 311018	-	NO
YP_451893.1	HD-HD-HD-NS-N*-NN-NS-N*-NS-NN-NI-NN-NI-HG-NI-NI-NS-HD-NN-HD-NS-NS-NN-HD-NN-NN-NN-NN-NN-HD-HD-NG	MAFF 311018	-	NO
AAT46122.1	NI-HG-NI-NI-NS-HD-NN-HD-HD-HD-NS-N*-N*-HD-HD-NS-NS-NN-NN-NI-NG-NN-NI-N*-NS-N*	PXO0314	AvrXa7	YES
AAF98343.1	NI-HG-NI-NI-NS-HD-NN-HD-HD-HD-NS-N*-N*-HD-HD-NS-NS-NN-NN-NI-NG-NN-NI-N*-NS-N*	PXO2684	AvrXa7	YES
AAT46123.1	NI-H*-NI-NN-NN-NN-NN-NN-HD-NI-NS-HG-HD-NI-N*-NS-NI-NI-HD-HD-N*-NS-N*	PXO348	AvrXa7-2M	YES
AAT46124.1	NI-HG-NI-NI-HG-HD-NN-HD-HD-HD-NI-NI-NN-NI-HD-HD-HD-HG-NN-NN-HD-NS-NN-HD-NG-NS-N*	PXO356	AvrXa7-3M	YES
AAT46128.1	NI-HG-NI-NI-HG-HD-NN-HD-HD-HD-NI-NI-NN-NI-HD-HD-HD-HG-NN-NN-HD-NS-NN-HD-NG-NS-NG	PXO357	AvrXa7-3M	YES
AAT46125.1	NI-HG-NI-NI-NS-HD-NN-HD-HD-HD-NS-N*-N*-HD-HD-NS-NS-NN-NN-NI-NG-NN-NI-N*-NS-N*	PXO557	AvrXa7	YES
AAS46027.1	NI-HG-NI-HG-NI-NI-NI-HD-NN-HD-HD-HD-NG-HD-N*-HD-NI-HD-NN-NS-NI-NN-NN-NG-NN-HD-N*-NS-N*	PXO61	PthXo3	YES
AAA92974.1	NI-HG-NI-HG-NI-NI-NN-HD-NI-HD-NN-HG-NS-NG-HD-N*	PXO86	AvrXA10	YES
AAG02079.2	NI-HG-NI-NI-NS-HD-NN-HD-HD-HD-NS-N*-N*-HD-HD-NS-NN-NS-NN-NI-NG-NN-NI-N*-NS-N*	PXO86	Avrxa7	YES
ABB70183.1	NI-H*-NI-NN-NN-NN-NN-NN-HD-NI-HD-HG-HD-NI-N*-NS-NI-NI-HG-HD-NS-NS-NG	PXO99A	PthXo6	YES
ACD57198.1	NI-NG-NI-NI-N*-NN-HD-HD-N*-NI-NI-NI-NG-HD-HG-NN-NS-NN-HD-HD-NG-N*	PXO99A	PthXo7	YES
ACD58243.1	NN-HD-NI-HG-HD-NG-N*-HD-HD-NI-NG-NG-NI-HD-NG-NN-NG-NI-NI-NI-NI-N*-NS-N*	PXO99A	PthXo1	YES
ACD58246.1	NI-NG-NN-NG-NK-NG-NI-NN-NI-NN-NI-HD-N*-NS-N*	PXO99A	tal-C2a	YES
ACD58925.1	NI-NS-HD-HG-NS-NN-HD-H*-NG-NN-NN-HD-HD-NG-HD-NG	PXO99A	-	YES
ACD58948.1	NI-N*-NI-NS-NN-NG-NN-NS-N*-NS-NN-NS-N*-NI-HG-HD-NI-HD-HD-NG	PXO99A	-	YES
ACD59223.1	NI-HG-NI-NI-NI-NN-HD-NS-NN-NS-NN-HD-NN-NI-HD-NN-NS-NG	PXO99A	TalC7a,TalC8a	YES
ACD59227.1	NI-HG-NS-HG-HG-HD-NS-NG-HD-NN-NG-HG-NG-HD-HG-HD-HD-NI-NN-NG	PXO99A	-	YES
ACD60557.1	HD-HD-HD-NG-N*-NN-HD-HD-N*-NI-NI-NN-HD-HI-ND-HD-NI-HD-NG-NG	PXO99A	Tal9A	YES
ACD60561.1	HD-HD-NN-NN-NG-NG-HD-NS-HG-HD-NG-N*-HD-HD-HD-N*-NN-NQ-NN-HD-HI-ND-HD-HG-NN-HG-N*	PXO99A	Avrxa23, tal-C9b	YES
ACD60573.1	NN-HD-NS-NG-HD-NN-N*-NI-HD-NS-HD-NN-HD-NN-HD-NN-NN-NN-NN-NN-NN-NN-HD-NG	PXO99A	-	YES
ACD60565.1	NI-NN-N*-NG-NS-NN-NN-NN-NI-NN-NI-N*-HD-HD-NI-NG-NG	PXO99A	AvrXa27	NO
ACD60569.1	NI-NN-NI-HG-HG-NV-HG-HD-HG-HD-HD-HD-NG	PXO99A	-	NO
ACD58449.1	HD-HD-NG-HD-NN-NG-HD-NN-HD-NG-HD-NI-N*	PXO99A	tal-C3a	NO
ACD58952.1	NI-HG-NI-HG-NI-NI-NI-HD-NN-HD-NS-NG-SS-HD-NI-NI-NN-NI-NN-NI-NG	PXO99A	tal-C6b	NO
ACD58650.1	NI-NN-NN-NI-NI-NI-HD-NS-HG-NN-NN-NN-NI-NI-HG-HD	PXO99A	-	NO
ACD58455.1	NS-HD-NG-NG-NG-NG-NG-HD-HD-HD-NN-HD-NG-HD-HD-HD-HD-N*	PXO99A	-	NO
