# Supplementary material for: An Improved Method for TAL Effectors DNA-Binding Sites Prediction Reveals Functional Convergence in TAL Repertoires of Xanthomonas oryzae Strains
Source: PLoS One. 2013 Jul 15;8(7):e68464. doi: 10.1371/journal.pone.0068464 (PMC3711819; doi:10.1371/journal.pone.0068464)
Supplement: Table S6 — Assessment of various position correction values for predicting induced TALE targets. Performance indicators for the capacity of Talvez to predict differentially expressed genes (as determined by microarray data) for all sequenced X. oryzae TALs when varying the value of the position correction. A gene within the top 200 predicted genes and that also shows differential expression in microarray data is considered as a TALE target gene. Predictions were made against the set of rice promoters for the set of 69 TALE RVD sequences encoded in the genome of strains that have supporting rice expression data. The Number of top or high ranking genes columns reports the cumulated counts of TALE-wise target gene predictions that rank respectively first or in the top 10 in the entire predictions set and that are also differentially expressed. The Sum column displays the row-wise sum of performance indicators values as a composite aggregator value to be maximized. (XLSX) [file pone.0068464.s010.xlsx]

## Sheet: Table_S6
Position	Total Number of predicted gene targets	Number of TALs with at least 1 target	Number of top ranking (#1) genes for at least one TAL	Number of high ranking (top 10) genes	Sum
None	72	46	14	30	162
15	67	46	10	32	154.722
16	69	46	11	34	159.722
17	70	45	11	31	156.75
18	69	44	12	31	155.778
19	73	48	13	29	162.667
20	68	46	10	27	150.722
