# Supplementary material for: An Improved Method for TAL Effectors DNA-Binding Sites Prediction Reveals Functional Convergence in TAL Repertoires of Xanthomonas oryzae Strains
Source: PLoS One. 2013 Jul 15;8(7):e68464. doi: 10.1371/journal.pone.0068464 (PMC3711819; doi:10.1371/journal.pone.0068464)
Supplement: Table S7 — TALE-candidate target gene network data. Talvez predictions obtained with a position correction value of 19 and cross-referenced with microarray data are reported. Accession number corresponds to the TALE protein sequence available in public databases. RVD sequences were manually extracted from available protein sequences. TALE alias corresponds to a known common name for a given TALE. TARGET gene ID refers to the locus ID of genes containing a Talvez-predicted EBE in their promoters. Prediction scores and rank correspond to the Talvez predictions for the TALE-EBE pair after searching the rice promoters set. Evidence indicates whether the TALE-gene association is supported by gene-induction data in microarrays or if it corresponds to a TALE from a strain without associated microarray data that has a predicted target that is likely induced by TALE from our reference strains (“Conserved target”). The logFC, logFCRank, AveExpr, adj_P_Val and B columns contains respectively the log2-fold change, the rank of the logFC when the values for that comparison (described in the Treatment comparison column) are sorted in a decreasing order, the average log2-expression level for that gene across all the arrays in the experiment, the associated p-value after adjustment for multiple testing and the log-odds that the corresponding gene is differentially expressed in the comparison. (XLSX) [file pone.0068464.s011.xlsx]

## Sheet: Table_S7
TAL Accession number	RVD_sequence	TAL Alias	Strain	TARGET gene ID	Prediction score	Prediction Rank	EBE distance	Gene Annotation	Evidence	logFC	logFCRank	AveExpr	adj_P_Val	B	Treatment comparison	Previously reported?	Reference
ACD60561.1	HD-HD-NN-NN-NG-NG-HD-NS-HG-HD-NG-N*-HD-HD-HD-N*-NN-NQ-NN-HD-HI-ND-HD-HG-NN-HG-N*	Avrxa23, tal-C9b	PXO99A	LOC_Os03g03034	12.852	28	-143	flavonol synthase/flavanone 3-hydroxylase, putative, expressed	Microarray	6.6841	3	9.92933	8.61103e-18	37.6764	NippxPXO99A - NippxPXO99AME7_DhrcU	No
ACD60561.1	HD-HD-NN-NN-NG-NG-HD-NS-HG-HD-NG-N*-HD-HD-HD-N*-NN-NQ-NN-HD-HI-ND-HD-HG-NN-HG-N*	Avrxa23, tal-C9b	PXO99A	LOC_Os03g03034	12.852	28	-143	flavonol synthase/flavanone 3-hydroxylase, putative, expressed	Microarray	8.09036	1	9.92933	6.72481e-21	46.2347	IR24xPXO99A - IR24xPXO99AME7_DhrcU	No
ACD60561.1	HD-HD-NN-NN-NG-NG-HD-NS-HG-HD-NG-N*-HD-HD-HD-N*-NN-NQ-NN-HD-HI-ND-HD-HG-NN-HG-N*	Avrxa23, tal-C9b	PXO99A	LOC_Os03g03034	12.852	28	-143	flavonol synthase/flavanone 3-hydroxylase, putative, expressed	Microarray	5.96512	5	5.84639	4.40478e-22	47.1059	NippxPXO99A - NippxPXO99AME7_DhrcU	No
ACD60561.1	HD-HD-NN-NN-NG-NG-HD-NS-HG-HD-NG-N*-HD-HD-HD-N*-NN-NQ-NN-HD-HI-ND-HD-HG-NN-HG-N*	Avrxa23, tal-C9b	PXO99A	LOC_Os11g26790	11.585	127	-236	dehydrin, putative, expressed	Microarray	3.05942	51	9.26864	0.096492	-3.09806	NippxPXO99A - NippxPXO99AME7_DhrcU	No
ACD60561.1	HD-HD-NN-NN-NG-NG-HD-NS-HG-HD-NG-N*-HD-HD-HD-N*-NN-NQ-NN-HD-HI-ND-HD-HG-NN-HG-N*	Avrxa23, tal-C9b	PXO99A	LOC_Os11g26790	11.585	127	-236	dehydrin, putative, expressed	Microarray	4.31631	60	7.26754	0.00187082	-0.213152	IR24xPXO99A - IR24xPXO99AME7_DhrcU	No
ACD60561.1	HD-HD-NN-NN-NG-NG-HD-NS-HG-HD-NG-N*-HD-HD-HD-N*-NN-NQ-NN-HD-HI-ND-HD-HG-NN-HG-N*	Avrxa23, tal-C9b	PXO99A	LOC_Os11g26790	11.585	127	-236	dehydrin, putative, expressed	Microarray	4.99237	32	9.26864	0.000430717	1.41391	IR24xPXO99A - IR24xPXO99AME7_DhrcU	No
ACD58243.1	NN-HD-NI-HG-HD-NG-N*-HD-HD-NI-NG-NG-NI-HD-NG-NN-NG-NI-NI-NI-NI-N*-NS-N*	PthXo1	PXO99A	LOC_Os02g15290	10.619	86	-477	VQ domain containing protein, putative, expressed	Microarray	4.90466	10	9.61223	3.69519e-11	22.1144	NippxPXO99A - NippxPXO99AME7_DhrcU	No
ACD58243.1	NN-HD-NI-HG-HD-NG-N*-HD-HD-NI-NG-NG-NI-HD-NG-NN-NG-NI-NI-NI-NI-N*-NS-N*	PthXo1	PXO99A	LOC_Os08g42350	16.046	1	-251	nodulin MtN3 family protein, putative, expressed	Microarray	6.34478	7	7.81125	2.1627e-13	26.6245	IR24xPXO99A - IR24xPXO99AME7_DhrcU	Yes	[4, 17, 26]
ACD58243.1	NN-HD-NI-HG-HD-NG-N*-HD-HD-NI-NG-NG-NI-HD-NG-NN-NG-NI-NI-NI-NI-N*-NS-N*	PthXo1	PXO99A	LOC_Os08g42350	16.046	1	-251	nodulin MtN3 family protein, putative, expressed	Microarray	8.30071	1	7.81125	6.18927e-17	35.6261	NippxPXO99A - NippxPXO99AME7_DhrcU	Yes	[4, 17, 26]
ABB70183.1	NI-H*-NI-NN-NN-NN-NN-NN-HD-NI-HD-HG-HD-NI-N*-NS-NI-NI-HG-HD-NS-NS-NG	PthXo6	PXO99A	LOC_Os01g52610	13.57	3	-182	membrane associated DUF588 domain containing protein, putative, expressed	Microarray	3.04683	53	8.11062	1.30821e-10	20.6084	NippxPXO99A - NippxPXO99AME7_DhrcU	No
ABB70183.1	NI-H*-NI-NN-NN-NN-NN-NN-HD-NI-HD-HG-HD-NI-N*-NS-NI-NI-HG-HD-NS-NS-NG	PthXo6	PXO99A	LOC_Os01g52610	13.57	3	-182	membrane associated DUF588 domain containing protein, putative, expressed	Microarray	4.00889	79	3.35521	8.87955e-11	19.4726	IR24xPXO99A - IR24xPXO99AME7_DhrcU	No
ABB70183.1	NI-H*-NI-NN-NN-NN-NN-NN-HD-NI-HD-HG-HD-NI-N*-NS-NI-NI-HG-HD-NS-NS-NG	PthXo6	PXO99A	LOC_Os01g52610	13.57	3	-182	membrane associated DUF588 domain containing protein, putative, expressed	Microarray	5.22888	23	8.11062	8.64323e-19	40.3493	IR24xPXO99A - IR24xPXO99AME7_DhrcU	No
ABB70183.1	NI-H*-NI-NN-NN-NN-NN-NN-HD-NI-HD-HG-HD-NI-N*-NS-NI-NI-HG-HD-NS-NS-NG	PthXo6	PXO99A	LOC_Os06g48000	13.169	5	-154	peroxidase precursor, putative, expressed	Microarray	2.57596	84	8.05211	1.57647e-13	27.6972	NippxPXO99A - NippxPXO99AME7_DhrcU	No
ABB70183.1	NI-H*-NI-NN-NN-NN-NN-NN-HD-NI-HD-HG-HD-NI-N*-NS-NI-NI-HG-HD-NS-NS-NG	PthXo6	PXO99A	LOC_Os07g11510	12.725	7	-72	RAL6 - Seed allergenic protein RA5/RA14/RA17 precursor, expressed	Microarray	3.81984	26	6.84454	2.27701e-13	27.2881	NippxPXO99A - NippxPXO99AME7_DhrcU	No
ABB70183.1	NI-H*-NI-NN-NN-NN-NN-NN-HD-NI-HD-HG-HD-NI-N*-NS-NI-NI-HG-HD-NS-NS-NG	PthXo6	PXO99A	LOC_Os07g11510	12.725	7	-72	RAL6 - Seed allergenic protein RA5/RA14/RA17 precursor, expressed	Microarray	3.82802	95	6.84454	7.93087e-14	27.8091	IR24xPXO99A - IR24xPXO99AME7_DhrcU	No
ABB70183.1	NI-H*-NI-NN-NN-NN-NN-NN-HD-NI-HD-HG-HD-NI-N*-NS-NI-NI-HG-HD-NS-NS-NG	PthXo6	PXO99A	LOC_Os09g29820	14.686	1	-136	bZIP transcription factor domain containing protein, expressed	Microarray	6.36153	6	8.50584	3.50335e-17	36.3449	IR24xPXO99A - IR24xPXO99AME7_DhrcU	Yes	[4,19]
ABB70183.1	NI-H*-NI-NN-NN-NN-NN-NN-HD-NI-HD-HG-HD-NI-N*-NS-NI-NI-HG-HD-NS-NS-NG	PthXo6	PXO99A	LOC_Os09g29820	14.686	1	-136	bZIP transcription factor domain containing protein, expressed	Microarray	6.69213	2	8.50584	1.19133e-17	37.2657	NippxPXO99A - NippxPXO99AME7_DhrcU	Yes	[4,19]
ABB70183.1	NI-H*-NI-NN-NN-NN-NN-NN-HD-NI-HD-HG-HD-NI-N*-NS-NI-NI-HG-HD-NS-NS-NG	PthXo6	PXO99A	LOC_Os10g28240	10.263	91	-191	calcium-transporting ATPase, plasma membrane-type, putative, expressed	Microarray	3.04919	52	7.21812	8.1123e-08	13.803	NippxPXO99A - NippxPXO99AME7_DhrcU	No
ACD57198.1	NI-NG-NI-NI-N*-NN-HD-HD-N*-NI-NI-NI-NG-HD-HG-NN-NS-NN-HD-HD-NG-N*	PthXo7	PXO99A	LOC_Os01g73890	10.492	94	-469	transcription initiation factor IIA gamma chain, putative, expressed	Microarray	4.38706	17	10.303	1.74977e-26	55.9719	NippxPXO99A - NippxPXO99AME7_DhrcU	Yes	[4,19]
ACD57198.1	NI-NG-NI-NI-N*-NN-HD-HD-N*-NI-NI-NI-NG-HD-HG-NN-NS-NN-HD-HD-NG-N*	PthXo7	PXO99A	LOC_Os01g73890	10.492	94	-469	transcription initiation factor IIA gamma chain, putative, expressed	Microarray	4.75509	40	10.303	4.75537e-28	62.2594	IR24xPXO99A - IR24xPXO99AME7_DhrcU	Yes	[4,19]
ACD57198.1	NI-NG-NI-NI-N*-NN-HD-HD-N*-NI-NI-NI-NG-HD-HG-NN-NS-NN-HD-HD-NG-N*	PthXo7	PXO99A	LOC_Os05g31620	10.732	69	-131	OsCML15 - Calmodulin-related calcium sensor protein, expressed	Microarray	2.76167	72	9.12852	1.61908e-08	15.5291	NippxPXO99A - NippxPXO99AME7_DhrcU	No
ACD58246.1	NI-NG-NN-NG-NK-NG-NI-NN-NI-NN-NI-HD-N*-NS-N*	tal-C2a	PXO99A	LOC_Os07g11510	12.019	3	-76	RAL6 - Seed allergenic protein RA5/RA14/RA17 precursor, expressed	Microarray	3.81984	26	6.84454	2.27701e-13	27.2881	NippxPXO99A - NippxPXO99AME7_DhrcU	No
ACD58246.1	NI-NG-NN-NG-NK-NG-NI-NN-NI-NN-NI-HD-N*-NS-N*	tal-C2a	PXO99A	LOC_Os07g11510	12.019	3	-76	RAL6 - Seed allergenic protein RA5/RA14/RA17 precursor, expressed	Microarray	3.82802	95	6.84454	7.93087e-14	27.8091	IR24xPXO99A - IR24xPXO99AME7_DhrcU	No
ACD59227.1	NI-HG-NS-HG-HG-HD-NS-NG-HD-NN-NG-HG-NG-HD-HG-HD-HD-NI-NN-NG	Tal7b/8b	PXO99A	LOC_Os01g40290	13.562	7	-102	expressed protein	Microarray	3.51787	34	10.133	0.000291175	4.63355	NippxPXO99A - NippxPXO99AME7_DhrcU	Yes	[5]
ACD59227.1	NI-HG-NS-HG-HG-HD-NS-NG-HD-NN-NG-HG-NG-HD-HG-HD-HD-NI-NN-NG	Tal7b/8b	PXO99A	LOC_Os01g40290	13.562	7	-102	expressed protein	Microarray	5.68823	16	10.133	2.04479e-09	15.6827	IR24xPXO99A - IR24xPXO99AME7_DhrcU	Yes	[5]
ACD60557.1	HD-HD-HD-NG-N*-NN-HD-HD-N*-NI-NI-NN-HD-HI-ND-HD-NI-HD-NG-NG	Tal9A	PXO99A	LOC_Os04g49980	11.302	184	-233	late embryogenesis abundant group 1, putative, expressed	Microarray	5.14333	27	6.48437	2.50616e-05	4.62592	IR24xPXO99A - IR24xPXO99AME7_DhrcU	No
ACD60557.1	HD-HD-HD-NG-N*-NN-HD-HD-N*-NI-NI-NN-HD-HI-ND-HD-NI-HD-NG-NG	Tal9A	PXO99A	LOC_Os07g06970	17.817	1	-206	HEN1, putative, expressed	Microarray	4.93304	9	10.5746	1.96896e-24	51.8145	NippxPXO99A - NippxPXO99AME7_DhrcU	Yes	[5,29]
ACD60557.1	HD-HD-HD-NG-N*-NN-HD-HD-N*-NI-NI-NN-HD-HI-ND-HD-NI-HD-NG-NG	Tal9A	PXO99A	LOC_Os07g06970	17.817	1	-206	HEN1, putative, expressed	Microarray	5.83395	13	10.5746	1.15409e-27	60.9032	IR24xPXO99A - IR24xPXO99AME7_DhrcU	Yes	[5,29]
ACD60557.1	HD-HD-HD-NG-N*-NN-HD-HD-N*-NI-NI-NN-HD-HI-ND-HD-NI-HD-NG-NG	Tal9A	PXO99A	LOC_Os11g38810	12.158	81	-235	mannose-6-phosphate isomerase, putative, expressed	Microarray	2.82413	67	8.17582	3.16508e-07	12.2899	NippxPXO99A - NippxPXO99AME7_DhrcU	No
ACD59223.1	NI-HG-NI-NI-NI-NN-HD-NS-NN-NS-NN-HD-NN-NI-HD-NN-NS-NG	TalC7a,TalC8a	PXO99A	LOC_Os04g05050	10.591	123	-427	pectate lyase precursor, putative, expressed	Microarray	4.59699	14	6.07286	1.34215e-14	30.3052	NippxPXO99A - NippxPXO99AME7_DhrcU	No
ACD59223.1	NI-HG-NI-NI-NI-NN-HD-NS-NN-NS-NN-HD-NN-NI-HD-NN-NS-NG	TalC7a,TalC8a	PXO99A	LOC_Os04g05050	10.591	123	-427	pectate lyase precursor, putative, expressed	Microarray	5.60666	6	6.57365	2.57159e-17	36.4928	NippxPXO99A - NippxPXO99AME7_DhrcU	No
ACD59223.1	NI-HG-NI-NI-NI-NN-HD-NS-NN-NS-NN-HD-NN-NI-HD-NN-NS-NG	TalC7a,TalC8a	PXO99A	LOC_Os04g05050	10.591	123	-427	pectate lyase precursor, putative, expressed	Microarray	5.51055	20	6.07286	1.00883e-17	37.7441	IR24xPXO99A - IR24xPXO99AME7_DhrcU	No
ACD59223.1	NI-HG-NI-NI-NI-NN-HD-NS-NN-NS-NN-HD-NN-NI-HD-NN-NS-NG	TalC7a,TalC8a	PXO99A	LOC_Os04g05050	10.591	123	-427	pectate lyase precursor, putative, expressed	Microarray	5.39572	7	7.5714	8.61103e-18	37.6487	NippxPXO99A - NippxPXO99AME7_DhrcU	No
ACD59223.1	NI-HG-NI-NI-NI-NN-HD-NS-NN-NS-NN-HD-NN-NI-HD-NN-NS-NG	TalC7a,TalC8a	PXO99A	LOC_Os04g05050	10.591	123	-427	pectate lyase precursor, putative, expressed	Microarray	6.26765	8	6.57365	2.719e-19	41.803	IR24xPXO99A - IR24xPXO99AME7_DhrcU	No
ACD59223.1	NI-HG-NI-NI-NI-NN-HD-NS-NN-NS-NN-HD-NN-NI-HD-NN-NS-NG	TalC7a,TalC8a	PXO99A	LOC_Os04g05050	10.591	123	-427	pectate lyase precursor, putative, expressed	Microarray	6.20134	9	7.5714	4.94628e-20	44.1559	IR24xPXO99A - IR24xPXO99AME7_DhrcU	No
ACD59223.1	NI-HG-NI-NI-NI-NN-HD-NS-NN-NS-NN-HD-NN-NI-HD-NN-NS-NG	TalC7a,TalC8a	PXO99A	LOC_Os06g21910	12.143	16	-123	late embryogenesis abundant group 1, putative, expressed	Microarray	5.81631	15	5.2018	2.04106e-10	18.4649	IR24xPXO99A - IR24xPXO99AME7_DhrcU	No
ACD59223.1	NI-HG-NI-NI-NI-NN-HD-NS-NN-NS-NN-HD-NN-NI-HD-NN-NS-NG	TalC7a,TalC8a	PXO99A	LOC_Os08g07760	13.103	4	-276	BRASSINOSTEROID INSENSITIVE 1-associated receptor kinase 1 precursor, putative, expressed	Microarray	2.56149	86	11.0687	1.06133e-13	28.1004	NippxPXO99A - NippxPXO99AME7_DhrcU	No
ACD59223.1	NI-HG-NI-NI-NI-NN-HD-NS-NN-NS-NN-HD-NN-NI-HD-NN-NS-NG	TalC7a,TalC8a	PXO99A	LOC_Os11g45740	10.099	194	-250	MYB family transcription factor, putative, expressed	Microarray	3.72773	28	9.42052	2.07429e-13	27.4077	NippxPXO99A - NippxPXO99AME7_DhrcU	No
ACD60573.1	NN-HD-NS-NG-HD-NN-N*-NI-HD-NS-HD-NN-HD-NN-HD-NN-NN-NN-NN-NN-NN-NN-HD-NG		PXO99A	LOC_Os03g51760	13.347	6	-265	OsFBX109 - F-box domain containing protein, expressed	Microarray	3.88311	88	5.81368	1.9779e-15	31.9005	IR24xPXO99A - IR24xPXO99AME7_DhrcU	No
ACD58925.1	NI-NS-HD-HG-NS-NN-HD-H*-NG-NN-NN-HD-HD-NG-HD-NG		PXO99A	LOC_Os09g07460	12.349	9	-80	kelch repeat protein, putative, expressed	Microarray	3.08136	49	9.12094	8.3884e-12	23.6537	NippxPXO99A - NippxPXO99AME7_DhrcU	No
ACD58948.1	NI-N*-NI-NS-NN-NG-NN-NS-N*-NS-NN-NS-N*-NI-HG-HD-NI-HD-HD-NG		PXO99A	LOC_Os09g29210	11.068	81	-114	purine permease, putative, expressed	Microarray	4.85136	11	5.13841	3.32585e-15	31.8048	NippxPXO99A - NippxPXO99AME7_DhrcU	No
ACD58948.1	NI-N*-NI-NS-NN-NG-NN-NS-N*-NS-NN-NS-N*-NI-HG-HD-NI-HD-HD-NG		PXO99A	LOC_Os09g29210	11.068	81	-114	purine permease, putative, expressed	Microarray	5.20613	8	6.85525	4.97507e-18	38.4956	NippxPXO99A - NippxPXO99AME7_DhrcU	No
ACD58948.1	NI-N*-NI-NS-NN-NG-NN-NS-N*-NS-NN-NS-N*-NI-HG-HD-NI-HD-HD-NG		PXO99A	LOC_Os09g29210	11.068	81	-114	purine permease, putative, expressed	Microarray	5.84029	12	5.13841	1.85515e-18	39.5642	IR24xPXO99A - IR24xPXO99AME7_DhrcU	No
ACD58948.1	NI-N*-NI-NS-NN-NG-NN-NS-N*-NS-NN-NS-N*-NI-HG-HD-NI-HD-HD-NG		PXO99A	LOC_Os09g29210	11.068	81	-114	purine permease, putative, expressed	Microarray	5.43849	21	6.85525	4.06909e-19	41.3216	IR24xPXO99A - IR24xPXO99AME7_DhrcU	No
ACD58948.1	NI-N*-NI-NS-NN-NG-NN-NS-N*-NS-NN-NS-N*-NI-HG-HD-NI-HD-HD-NG		PXO99A	LOC_Os11g26790	13.6	1	-122	dehydrin, putative, expressed	Microarray	3.05942	51	9.26864	0.096492	-3.09806	NippxPXO99A - NippxPXO99AME7_DhrcU	No
ACD58948.1	NI-N*-NI-NS-NN-NG-NN-NS-N*-NS-NN-NS-N*-NI-HG-HD-NI-HD-HD-NG		PXO99A	LOC_Os11g26790	13.6	1	-122	dehydrin, putative, expressed	Microarray	4.31631	60	7.26754	0.00187082	-0.213152	IR24xPXO99A - IR24xPXO99AME7_DhrcU	No
ACD58948.1	NI-N*-NI-NS-NN-NG-NN-NS-N*-NS-NN-NS-N*-NI-HG-HD-NI-HD-HD-NG		PXO99A	LOC_Os11g26790	13.6	1	-122	dehydrin, putative, expressed	Microarray	4.99237	32	9.26864	0.000430717	1.41391	IR24xPXO99A - IR24xPXO99AME7_DhrcU	No
AAA92974.1	NI-HG-NI-HG-NI-NI-NN-HD-NI-HD-NN-HG-NS-NG-HD-N*	AvrXA10	PXO86	LOC_Os01g43280	11.088	101	-96	hydroquinone glucosyltransferase, putative, expressed	Microarray	3.94837	45	4.07104	5.87354e-23	49.4956	NippxPXO86 - NippxMOCK	No
AAA92974.1	NI-HG-NI-HG-NI-NI-NN-HD-NI-HD-NN-HG-NS-NG-HD-N*	AvrXA10	PXO86	LOC_Os01g47580	10.9	124	-149	lipid phosphatase protein, putative, expressed	Microarray	3.66456	85	4.9949	0.000110383	3.90213	IR24xPXO86 - IR24xMOCK	No
AAA92974.1	NI-HG-NI-HG-NI-NI-NN-HD-NI-HD-NN-HG-NS-NG-HD-N*	AvrXA10	PXO86	LOC_Os03g16920	11.953	37	-171	DnaK family protein, putative, expressed	Microarray	4.56428	35	7.30821	2.12272e-07	11.2828	IR24xPXO86 - IR24xMOCK	No
AAA92974.1	NI-HG-NI-HG-NI-NI-NN-HD-NI-HD-NN-HG-NS-NG-HD-N*	AvrXA10	PXO86	LOC_Os03g16920	11.953	37	-171	DnaK family protein, putative, expressed	Microarray	3.97019	43	6.37944	4.24758e-08	13.8047	NippxPXO86 - NippxMOCK	No
AAA92974.1	NI-HG-NI-HG-NI-NI-NN-HD-NI-HD-NN-HG-NS-NG-HD-N*	AvrXA10	PXO86	LOC_Os03g16920	11.953	37	-171	DnaK family protein, putative, expressed	Microarray	5.25387	17	7.30821	1.54031e-08	15.0279	NippxPXO86 - NippxMOCK	No
AAA92974.1	NI-HG-NI-HG-NI-NI-NN-HD-NI-HD-NN-HG-NS-NG-HD-N*	AvrXA10	PXO86	LOC_Os04g45690	13.278	3	-233	B-box zinc finger family protein, putative, expressed	Microarray	3.11542	88	9.06118	1.1559e-15	32.5541	NippxPXO86 - NippxMOCK	No
AAA92974.1	NI-HG-NI-HG-NI-NI-NN-HD-NI-HD-NN-HG-NS-NG-HD-N*	AvrXA10	PXO86	LOC_Os08g04340	10.86	131	-147	plastocyanin-like domain containing protein, putative, expressed	Microarray	3.41568	66	8.65621	2.73646e-06	8.973	NippxPXO86 - NippxMOCK	No
AAA92974.1	NI-HG-NI-HG-NI-NI-NN-HD-NI-HD-NN-HG-NS-NG-HD-N*	AvrXA10	PXO86	LOC_Os08g04340	10.86	131	-147	plastocyanin-like domain containing protein, putative, expressed	Microarray	5.08264	22	8.65621	1.92738e-10	19.7711	IR24xPXO86 - IR24xMOCK	No
AAA92974.1	NI-HG-NI-HG-NI-NI-NN-HD-NI-HD-NN-HG-NS-NG-HD-N*	AvrXA10	PXO86	LOC_Os08g09010	10.77	152	-134	Cupin domain containing protein, expressed	Microarray	4.05583	42	6.03578	7.70326e-09	15.8245	NippxPXO86 - NippxMOCK	No
AAA92974.1	NI-HG-NI-HG-NI-NI-NN-HD-NI-HD-NN-HG-NS-NG-HD-N*	AvrXA10	PXO86	LOC_Os08g09040	11.545	54	-129	Cupin domain containing protein, expressed	Microarray	4.53922	31	3.55837	1.70454e-14	29.6636	NippxPXO86 - NippxMOCK	No
AAA92974.1	NI-HG-NI-HG-NI-NI-NN-HD-NI-HD-NN-HG-NS-NG-HD-N*	AvrXA10	PXO86	LOC_Os12g41110	12.107	29	-158	OsCML5 - Calmodulin-related calcium sensor protein, expressed	Microarray	3.54291	99	6.79845	1.92738e-10	19.7651	IR24xPXO86 - IR24xMOCK	No
AAG02079.2	NI-HG-NI-NI-NS-HD-NN-HD-HD-HD-NS-N*-N*-HD-HD-NS-NN-NS-NN-NI-NG-NN-NI-N*-NS-N*	Avrxa7_PXO86	PXO86	LOC_Os03g09150	11.588	30	-277	pumilio-family RNA binding repeat domain containing protein, expressed	Microarray	4.35027	35	4.65809	6.4692e-23	49.2524	NippxPXO86 - NippxMOCK	No
AAG02079.2	NI-HG-NI-NI-NS-HD-NN-HD-HD-HD-NS-N*-N*-HD-HD-NS-NN-NS-NN-NI-NG-NN-NI-N*-NS-N*	Avrxa7_PXO86	PXO86	LOC_Os03g09150	11.588	30	-277	pumilio-family RNA binding repeat domain containing protein, expressed	Microarray	4.44088	39	4.65809	5.30074e-23	50.2896	IR24xPXO86 - IR24xMOCK	No
AAG02079.2	NI-HG-NI-NI-NS-HD-NN-HD-HD-HD-NS-N*-N*-HD-HD-NS-NN-NS-NN-NI-NG-NN-NI-N*-NS-N*	Avrxa7_PXO86	PXO86	LOC_Os04g19960	10.105	184	-60	retrotransposon protein, putative, unclassified, expressed	Microarray	6.12583	9	6.6211	1.89931e-20	44.1387	IR24xPXO86 - IR24xMOCK	Yes	[16]
AAG02079.2	NI-HG-NI-NI-NS-HD-NN-HD-HD-HD-NS-N*-N*-HD-HD-NS-NN-NS-NN-NI-NG-NN-NI-N*-NS-N*	Avrxa7_PXO86	PXO86	LOC_Os04g19960	10.105	184	-60	retrotransposon protein, putative, unclassified, expressed	Microarray	6.8804	2	6.6211	1.35032e-22	48.3564	NippxPXO86 - NippxMOCK	Yes	[16]
AAG02079.2	NI-HG-NI-NI-NS-HD-NN-HD-HD-HD-NS-N*-N*-HD-HD-NS-NN-NS-NN-NI-NG-NN-NI-N*-NS-N*	Avrxa7_PXO86	PXO86	LOC_Os09g23300	10.061	194	-195	integral membrane protein, putative, expressed	Microarray	3.78861	48	9.37079	3.68743e-07	11.2791	NippxPXO86 - NippxMOCK	No
AAG02079.2	NI-HG-NI-NI-NS-HD-NN-HD-HD-HD-NS-N*-N*-HD-HD-NS-NN-NS-NN-NI-NG-NN-NI-N*-NS-N*	Avrxa7_PXO86	PXO86	LOC_Os11g31190	10.115	182	-259	nodulin MtN3 family protein, putative, expressed	Microarray	5.47584	14	6.7437	7.84296e-17	35.2532	NippxPXO86 - NippxMOCK	Yes	[16]
AAG02079.2	NI-HG-NI-NI-NS-HD-NN-HD-HD-HD-NS-N*-N*-HD-HD-NS-NN-NS-NN-NI-NG-NN-NI-N*-NS-N*	Avrxa7_PXO86	PXO86	LOC_Os11g31190	10.115	182	-259	nodulin MtN3 family protein, putative, expressed	Microarray	4.8182	26	7.38387	9.36673e-19	39.8037	NippxPXO86 - NippxMOCK	Yes	[16]
AAG02079.2	NI-HG-NI-NI-NS-HD-NN-HD-HD-HD-NS-N*-N*-HD-HD-NS-NN-NS-NN-NI-NG-NN-NI-N*-NS-N*	Avrxa7_PXO86	PXO86	LOC_Os11g31190	10.115	182	-259	nodulin MtN3 family protein, putative, expressed	Microarray	7.2004	2	6.7437	3.60469e-21	45.7679	IR24xPXO86 - IR24xMOCK	Yes	[16]
AAG02079.2	NI-HG-NI-NI-NS-HD-NN-HD-HD-HD-NS-N*-N*-HD-HD-NS-NN-NS-NN-NI-NG-NN-NI-N*-NS-N*	Avrxa7_PXO86	PXO86	LOC_Os11g31190	10.115	182	-259	nodulin MtN3 family protein, putative, expressed	Microarray	6.02545	10	7.38387	2.97618e-22	48.5074	IR24xPXO86 - IR24xMOCK	Yes	[16]
AAG02079.2	NI-HG-NI-NI-NS-HD-NN-HD-HD-HD-NS-N*-N*-HD-HD-NS-NN-NS-NN-NI-NG-NN-NI-N*-NS-N*	Avrxa7_PXO86	PXO86	LOC_Os12g41110	11.646	26	-156	OsCML5 - Calmodulin-related calcium sensor protein, expressed	Microarray	3.54291	99	6.79845	1.92738e-10	19.7651	IR24xPXO86 - IR24xMOCK	No
AAS46027.1	NI-HG-NI-HG-NI-NI-NI-HD-NN-HD-HD-HD-NG-HD-N*-HD-NI-HD-NN-NS-NI-NN-NN-NG-NN-HD-N*-NS-N*	PthXo3	PXO61	LOC_Os01g50370	10.835	182	-164	STE_MEKK_ste11_MAP3K.4 - STE kinases include homologs to sterile 7, sterile 11 and sterile 20 from yeast, expressed	Conserved target	NA	NA	NA	NA	NA	NA	No
AAS46027.1	NI-HG-NI-HG-NI-NI-NI-HD-NN-HD-HD-HD-NG-HD-N*-HD-NI-HD-NN-NS-NI-NN-NN-NG-NN-HD-N*-NS-N*	PthXo3	PXO61	LOC_Os06g48000	11.112	145	-156	peroxidase precursor, putative, expressed	Conserved target	NA	NA	NA	NA	NA	NA	No
AAS46027.1	NI-HG-NI-HG-NI-NI-NI-HD-NN-HD-HD-HD-NG-HD-N*-HD-NI-HD-NN-NS-NI-NN-NN-NG-NN-HD-N*-NS-N*	PthXo3	PXO61	LOC_Os09g23300	11.045	151	-197	integral membrane protein, putative, expressed	Conserved target	NA	NA	NA	NA	NA	NA	No
AAS46027.1	NI-HG-NI-HG-NI-NI-NI-HD-NN-HD-HD-HD-NG-HD-N*-HD-NI-HD-NN-NS-NI-NN-NN-NG-NN-HD-N*-NS-N*	PthXo3	PXO61	LOC_Os11g31190	16.461	1	-261	nodulin MtN3 family protein, putative, expressed	Conserved target	NA	NA	NA	NA	NA	NA	Yes	[16]
AAS46027.1	NI-HG-NI-HG-NI-NI-NI-HD-NN-HD-HD-HD-NG-HD-N*-HD-NI-HD-NN-NS-NI-NN-NN-NG-NN-HD-N*-NS-N*	PthXo3	PXO61	LOC_Os12g41110	12.688	36	-158	OsCML5 - Calmodulin-related calcium sensor protein, expressed	Conserved target	NA	NA	NA	NA	NA	NA	No
AAT46125.1	NI-HG-NI-NI-NS-HD-NN-HD-HD-HD-NS-N*-N*-HD-HD-NS-NS-NN-NN-NI-NG-NN-NI-N*-NS-N*	AvrXa7-4M_PXO557	PXO557	LOC_Os04g19960	10.105	191	-60	retrotransposon protein, putative, unclassified, expressed	Conserved target	NA	NA	NA	NA	NA	NA	No
AAT46125.1	NI-HG-NI-NI-NS-HD-NN-HD-HD-HD-NS-N*-N*-HD-HD-NS-NS-NN-NN-NI-NG-NN-NI-N*-NS-N*	AvrXa7-4M_PXO557	PXO557	LOC_Os05g31620	12.23	10	-131	OsCML15 - Calmodulin-related calcium sensor protein, expressed	Conserved target	NA	NA	NA	NA	NA	NA	No
AAT46125.1	NI-HG-NI-NI-NS-HD-NN-HD-HD-HD-NS-N*-N*-HD-HD-NS-NS-NN-NN-NI-NG-NN-NI-N*-NS-N*	AvrXa7-4M_PXO557	PXO557	LOC_Os07g18750	13.011	1	-153	LTPL42 - Protease inhibitor/seed storage/LTP family protein precursor, expressed	Conserved target	NA	NA	NA	NA	NA	NA	No
AAT46125.1	NI-HG-NI-NI-NS-HD-NN-HD-HD-HD-NS-N*-N*-HD-HD-NS-NS-NN-NN-NI-NG-NN-NI-N*-NS-N*	AvrXa7-4M_PXO557	PXO557	LOC_Os11g31190	10.164	172	-259	nodulin MtN3 family protein, putative, expressed	Conserved target	NA	NA	NA	NA	NA	NA	No
AAT46128.1	NI-HG-NI-NI-HG-HD-NN-HD-HD-HD-NI-NI-NN-NI-HD-HD-HD-HG-NN-NN-HD-NS-NN-HD-NG-NS-NG	AvrXa7-3M_PXO357	PXO357	LOC_Os01g73890	10.879	113	-469	transcription initiation factor IIA gamma chain, putative, expressed	Conserved target	NA	NA	NA	NA	NA	NA	No
AAT46128.1	NI-HG-NI-NI-HG-HD-NN-HD-HD-HD-NI-NI-NN-NI-HD-HD-HD-HG-NN-NN-HD-NS-NN-HD-NG-NS-NG	AvrXa7-3M_PXO357	PXO357	LOC_Os03g46060	10.958	102	-77	thaumatin family domain containing protein, expressed	Conserved target	NA	NA	NA	NA	NA	NA	No
AAT46128.1	NI-HG-NI-NI-HG-HD-NN-HD-HD-HD-NI-NI-NN-NI-HD-HD-HD-HG-NN-NN-HD-NS-NN-HD-NG-NS-NG	AvrXa7-3M_PXO357	PXO357	LOC_Os04g55800	14.393	11	-111	sulfate transporter, putative, expressed	Conserved target	NA	NA	NA	NA	NA	NA	No
AAT46128.1	NI-HG-NI-NI-HG-HD-NN-HD-HD-HD-NI-NI-NN-NI-HD-HD-HD-HG-NN-NN-HD-NS-NN-HD-NG-NS-NG	AvrXa7-3M_PXO357	PXO357	LOC_Os12g41110	10.864	116	-156	OsCML5 - Calmodulin-related calcium sensor protein, expressed	Conserved target	NA	NA	NA	NA	NA	NA	No
AAT46124.1	NI-HG-NI-NI-HG-HD-NN-HD-HD-HD-NI-NI-NN-NI-HD-HD-HD-HG-NN-NN-HD-NS-NN-HD-NG-NS-N*	AvrXa7-3M_PXO356	PXO356	LOC_Os01g73890	10.996	104	-469	transcription initiation factor IIA gamma chain, putative, expressed	Conserved target	NA	NA	NA	NA	NA	NA	No
AAT46124.1	NI-HG-NI-NI-HG-HD-NN-HD-HD-HD-NI-NI-NN-NI-HD-HD-HD-HG-NN-NN-HD-NS-NN-HD-NG-NS-N*	AvrXa7-3M_PXO356	PXO356	LOC_Os03g46060	10.67	139	-77	thaumatin family domain containing protein, expressed	Conserved target	NA	NA	NA	NA	NA	NA	No
AAT46124.1	NI-HG-NI-NI-HG-HD-NN-HD-HD-HD-NI-NI-NN-NI-HD-HD-HD-HG-NN-NN-HD-NS-NN-HD-NG-NS-N*	AvrXa7-3M_PXO356	PXO356	LOC_Os04g55800	14.105	12	-111	sulfate transporter, putative, expressed	Conserved target	NA	NA	NA	NA	NA	NA	No
AAT46124.1	NI-HG-NI-NI-HG-HD-NN-HD-HD-HD-NI-NI-NN-NI-HD-HD-HD-HG-NN-NN-HD-NS-NN-HD-NG-NS-N*	AvrXa7-3M_PXO356	PXO356	LOC_Os12g41110	10.982	106	-156	OsCML5 - Calmodulin-related calcium sensor protein, expressed	Conserved target	NA	NA	NA	NA	NA	NA	No
AAT46123.1	NI-H*-NI-NN-NN-NN-NN-NN-HD-NI-NS-HG-HD-NI-N*-NS-NI-NI-HD-HD-N*-NS-N*	AvrXa7-2M _PXO348	PXO348	LOC_Os09g29820	14.565	2	-136	bZIP transcription factor domain containing protein, expressed	Conserved target	NA	NA	NA	NA	NA	NA	No
AAF98343.1	NI-HG-NI-NI-NS-HD-NN-HD-HD-HD-NS-N*-N*-HD-HD-NS-NS-NN-NN-NI-NG-NN-NI-N*-NS-N*	AvrXa7_PXO2864	PXO2684	LOC_Os04g19960	10.105	191	-60	retrotransposon protein, putative, unclassified, expressed	Conserved target	NA	NA	NA	NA	NA	NA	No
AAF98343.1	NI-HG-NI-NI-NS-HD-NN-HD-HD-HD-NS-N*-N*-HD-HD-NS-NS-NN-NN-NI-NG-NN-NI-N*-NS-N*	AvrXa7_PXO2864	PXO2684	LOC_Os05g31620	12.23	10	-131	OsCML15 - Calmodulin-related calcium sensor protein, expressed	Conserved target	NA	NA	NA	NA	NA	NA	No
AAF98343.1	NI-HG-NI-NI-NS-HD-NN-HD-HD-HD-NS-N*-N*-HD-HD-NS-NS-NN-NN-NI-NG-NN-NI-N*-NS-N*	AvrXa7_PXO2864	PXO2684	LOC_Os07g18750	13.011	1	-153	LTPL42 - Protease inhibitor/seed storage/LTP family protein precursor, expressed	Conserved target	NA	NA	NA	NA	NA	NA	No
AAF98343.1	NI-HG-NI-NI-NS-HD-NN-HD-HD-HD-NS-N*-N*-HD-HD-NS-NS-NN-NN-NI-NG-NN-NI-N*-NS-N*	AvrXa7_PXO2864	PXO2684	LOC_Os11g31190	10.164	172	-259	nodulin MtN3 family protein, putative, expressed	Conserved target	NA	NA	NA	NA	NA	NA	No
AAT46122.1	NI-HG-NI-NI-NS-HD-NN-HD-HD-HD-NS-N*-N*-HD-HD-NS-NS-NN-NN-NI-NG-NN-NI-N*-NS-N*	AvrXa7-1M_PXO314	PXO0314	LOC_Os04g19960	10.105	191	-60	retrotransposon protein, putative, unclassified, expressed	Conserved target	NA	NA	NA	NA	NA	NA	No
AAT46122.1	NI-HG-NI-NI-NS-HD-NN-HD-HD-HD-NS-N*-N*-HD-HD-NS-NS-NN-NN-NI-NG-NN-NI-N*-NS-N*	AvrXa7-1M_PXO314	PXO0314	LOC_Os05g31620	12.23	10	-131	OsCML15 - Calmodulin-related calcium sensor protein, expressed	Conserved target	NA	NA	NA	NA	NA	NA	No
AAT46122.1	NI-HG-NI-NI-NS-HD-NN-HD-HD-HD-NS-N*-N*-HD-HD-NS-NS-NN-NN-NI-NG-NN-NI-N*-NS-N*	AvrXa7-1M_PXO314	PXO0314	LOC_Os07g18750	13.011	1	-153	LTPL42 - Protease inhibitor/seed storage/LTP family protein precursor, expressed	Conserved target	NA	NA	NA	NA	NA	NA	No
AAT46122.1	NI-HG-NI-NI-NS-HD-NN-HD-HD-HD-NS-N*-N*-HD-HD-NS-NS-NN-NN-NI-NG-NN-NI-N*-NS-N*	AvrXa7-1M_PXO314	PXO0314	LOC_Os11g31190	10.164	172	-259	nodulin MtN3 family protein, putative, expressed	Conserved target	NA	NA	NA	NA	NA	NA	No
YP_450163.1	NI-NN-N*-NG-NS-NN-NN-NN-NI-NN-NI-N*-HD-HD-NI-NG-NG	AvrXa27_MAFF	MAFF311018	LOC_Os05g46840	10.095	128	-407	proline-rich protein, putative, expressed	Microarray	3.34084	80	7.13319	5.59677e-10	18.0715	IR24xMAFF311018 - IR24xMOCK	No
YP_451897.1	NI-HG-NI-NI-NS-HD-NN-HD-HD-HD-NS-N*-N*-HD-HD-NS-NS-NN-NN-NI-NG-NN-NI-N*-NS-N*	AvrXa7_MAFF	MAFF311018	LOC_Os04g19960	10.105	191	-60	retrotransposon protein, putative, unclassified, expressed	Microarray	6.85673	2	6.6211	1.13901e-22	49.219	NippxMAFF311018 - NippxMOCK	No
YP_451897.1	NI-HG-NI-NI-NS-HD-NN-HD-HD-HD-NS-N*-N*-HD-HD-NS-NS-NN-NN-NI-NG-NN-NI-N*-NS-N*	AvrXa7_MAFF	MAFF311018	LOC_Os04g19960	10.105	191	-60	retrotransposon protein, putative, unclassified, expressed	Microarray	6.93542	8	6.6211	4.25848e-23	49.4539	IR24xMAFF311018 - IR24xMOCK	No
YP_451897.1	NI-HG-NI-NI-NS-HD-NN-HD-HD-HD-NS-N*-N*-HD-HD-NS-NS-NN-NN-NI-NG-NN-NI-N*-NS-N*	AvrXa7_MAFF	MAFF311018	LOC_Os07g18750	13.011	1	-153	LTPL42 - Protease inhibitor/seed storage/LTP family protein precursor, expressed	Microarray	5.1526	22	4.00685	1.32203e-23	50.7529	IR24xMAFF311018 - IR24xMOCK	No
YP_451897.1	NI-HG-NI-NI-NS-HD-NN-HD-HD-HD-NS-N*-N*-HD-HD-NS-NS-NN-NN-NI-NG-NN-NI-N*-NS-N*	AvrXa7_MAFF	MAFF311018	LOC_Os11g31190	10.164	172	-259	nodulin MtN3 family protein, putative, expressed	Microarray	5.28237	22	6.7437	1.64946e-16	34.2859	NippxMAFF311018 - NippxMOCK	No
YP_451897.1	NI-HG-NI-NI-NS-HD-NN-HD-HD-HD-NS-N*-N*-HD-HD-NS-NS-NN-NN-NI-NG-NN-NI-N*-NS-N*	AvrXa7_MAFF	MAFF311018	LOC_Os11g31190	10.164	172	-259	nodulin MtN3 family protein, putative, expressed	Microarray	4.62396	49	7.38387	2.7616e-18	38.7683	NippxMAFF311018 - NippxMOCK	No
YP_451897.1	NI-HG-NI-NI-NS-HD-NN-HD-HD-HD-NS-N*-N*-HD-HD-NS-NS-NN-NN-NI-NG-NN-NI-N*-NS-N*	AvrXa7_MAFF	MAFF311018	LOC_Os11g31190	10.164	172	-259	nodulin MtN3 family protein, putative, expressed	Microarray	7.88281	1	6.7437	3.07315e-23	49.8051	IR24xMAFF311018 - IR24xMOCK	No
YP_451897.1	NI-HG-NI-NI-NS-HD-NN-HD-HD-HD-NS-N*-N*-HD-HD-NS-NS-NN-NN-NI-NG-NN-NI-N*-NS-N*	AvrXa7_MAFF	MAFF311018	LOC_Os11g31190	10.164	172	-259	nodulin MtN3 family protein, putative, expressed	Microarray	6.43282	12	7.38387	5.40271e-24	51.634	IR24xMAFF311018 - IR24xMOCK	No
YP_451189.1	NI-HG-NI-NG-HG-HD-NS-NG-HD-NN-NG-HG-NG-HD-HG-HD-HD-NI-NS-HG-HD-NI-N*-NS-NI-NI-HD-HD-N*-NS-N*		MAFF311018	LOC_Os01g40290	16.448	1	-102	expressed protein	Microarray	4.71014	43	10.133	1.45137e-07	10.597	NippxMAFF311018 - NippxMOCK	No
YP_451189.1	NI-HG-NI-NG-HG-HD-NS-NG-HD-NN-NG-HG-NG-HD-HG-HD-HD-NI-NS-HG-HD-NI-N*-NS-NI-NI-HD-HD-N*-NS-N*		MAFF311018	LOC_Os01g40290	16.448	1	-102	expressed protein	Microarray	7.12937	6	10.133	7.1866e-12	22.7243	IR24xMAFF311018 - IR24xMOCK	No
YP_451894.1	NI-NG-NN-NG-NK-NG-NI-NN-NI-NN-NI-NN-NS-NG-NS-NN-NI-N*-NS-NG		MAFF311018	LOC_Os01g42790	12.345	16	-112	xylem cysteine proteinase 2 precursor, putative, expressed	Microarray	3.19581	96	8.37316	4.00512e-08	13.4479	IR24xMAFF311018 - IR24xMOCK	No
YP_451156.1	NI-N*-NI-HG-NI-NI-NS-HD-NN-HD-NS-NG-SS-HD-NI-NI-NN-NI-NN-NS-NG		MAFF311018	LOC_Os01g50370	14.175	2	-164	STE_MEKK_ste11_MAP3K.4 - STE kinases include homologs to sterile 7, sterile 11 and sterile 20 from yeast, expressed	Microarray	3.39483	74	8.59464	2.61484e-15	31.0863	IR24xMAFF311018 - IR24xMOCK	No
YP_451156.1	NI-N*-NI-HG-NI-NI-NS-HD-NN-HD-NS-NG-SS-HD-NI-NI-NN-NI-NN-NS-NG		MAFF311018	LOC_Os01g50370	14.175	2	-164	STE_MEKK_ste11_MAP3K.4 - STE kinases include homologs to sterile 7, sterile 11 and sterile 20 from yeast, expressed	Microarray	4.48309	54	8.59464	1.54162e-19	41.8114	NippxMAFF311018 - NippxMOCK	No
YP_451158.1	NI-NN-NN-NI-NI-NI-HD-NS-HG-NN-NN-NN-NI-NI-NG-HD		MAFF311018	LOC_Os01g58240	11.862	27	-465	OsSub6 - Putative Subtilisin homologue, expressed	Microarray	4.31247	66	5.58784	1.62452e-16	34.3206	NippxMAFF311018 - NippxMOCK	No
YP_453043.1	NI-HG-NI-NN-NN-NI-NN-HD-NI-HD-NS-NS-NS-HD-NN-HD-NG-HD-HD-HD-NG-NG		MAFF311018	LOC_Os01g63820	12.456	15	-260	double-stranded RNA binding motif containing protein, expressed	Microarray	3.2034	95	7.83306	2.04729e-22	47.9124	IR24xMAFF311018 - IR24xMOCK	No
YP_453043.1	NI-HG-NI-NN-NN-NI-NN-HD-NI-HD-NS-NS-NS-HD-NN-HD-NG-HD-HD-HD-NG-NG		MAFF311018	LOC_Os01g63820	12.456	15	-260	double-stranded RNA binding motif containing protein, expressed	Microarray	3.3304	81	6.57925	1.11902e-24	53.2078	IR24xMAFF311018 - IR24xMOCK	No
YP_451025.1	NI-NS-HD-NG-NS-NN-HD-N*-NN-NN-NI-NG-HD-NG-HD-HD-HD-NG		MAFF311018	LOC_Os02g39850	12.917	10	-241	transferase family protein, putative, expressed	Microarray	3.73337	49	9.47435	6.87699e-19	39.7265	IR24xMAFF311018 - IR24xMOCK	No
YP_450165.1	HD-HD-NN-NN-NS-NG-HD-NS-HG-HD-NG-N*-HD-HD-HD-N*-NN-NQ-NN-HD-HI-ND-HD-HG-NN-HG-N*		MAFF311018	LOC_Os03g03034	13.352	15	-143	flavonol synthase/flavanone 3-hydroxylase, putative, expressed	Microarray	6.29819	8	9.92933	2.16309e-17	36.4975	NippxMAFF311018 - NippxMOCK	No
YP_450165.1	HD-HD-NN-NN-NS-NG-HD-NS-HG-HD-NG-N*-HD-HD-HD-N*-NN-NQ-NN-HD-HI-ND-HD-HG-NN-HG-N*		MAFF311018	LOC_Os03g03034	13.352	15	-143	flavonol synthase/flavanone 3-hydroxylase, putative, expressed	Microarray	7.55803	3	9.92933	1.63394e-20	43.4884	IR24xMAFF311018 - IR24xMOCK	No
YP_450165.1	HD-HD-NN-NN-NS-NG-HD-NS-HG-HD-NG-N*-HD-HD-HD-N*-NN-NQ-NN-HD-HI-ND-HD-HG-NN-HG-N*		MAFF311018	LOC_Os03g03034	13.352	15	-143	flavonol synthase/flavanone 3-hydroxylase, putative, expressed	Microarray	5.3229	19	5.84639	1.12217e-20	44.6193	NippxMAFF311018 - NippxMOCK	No
YP_453043.1	NI-HG-NI-NN-NN-NI-NN-HD-NI-HD-NS-NS-NS-HD-NN-HD-NG-HD-HD-HD-NG-NG		MAFF311018	LOC_Os03g16920	10.457	122	-171	DnaK family protein, putative, expressed	Microarray	6.7807	5	7.30821	4.25465e-12	22.9007	NippxMAFF311018 - NippxMOCK	No
YP_453043.1	NI-HG-NI-NN-NN-NI-NN-HD-NI-HD-NS-NS-NS-HD-NN-HD-NG-HD-HD-HD-NG-NG		MAFF311018	LOC_Os03g16920	10.457	122	-171	DnaK family protein, putative, expressed	Microarray	5.7455	14	6.37944	5.33721e-13	25.2929	NippxMAFF311018 - NippxMOCK	No
YP_453043.1	NI-HG-NI-NN-NN-NI-NN-HD-NI-HD-NS-NS-NS-HD-NN-HD-NG-HD-HD-HD-NG-NG		MAFF311018	LOC_Os03g16920	10.457	122	-171	DnaK family protein, putative, expressed	Microarray	7.45905	4	7.30821	2.72758e-13	26.1526	IR24xMAFF311018 - IR24xMOCK	No
YP_453043.1	NI-HG-NI-NN-NN-NI-NN-HD-NI-HD-NS-NS-NS-HD-NN-HD-NG-HD-HD-HD-NG-NG		MAFF311018	LOC_Os03g16920	10.457	122	-171	DnaK family protein, putative, expressed	Microarray	6.47156	11	6.37944	1.18995e-14	29.4902	IR24xMAFF311018 - IR24xMOCK	No
YP_450165.1	HD-HD-NN-NN-NS-NG-HD-NS-HG-HD-NG-N*-HD-HD-HD-N*-NN-NQ-NN-HD-HI-ND-HD-HG-NN-HG-N*		MAFF311018	LOC_Os03g27250	11.996	61	-97	OsFBO14 - F-box and other domain containing protein, expressed	Microarray	3.77361	47	10.0628	5.18946e-26	56.3497	IR24xMAFF311018 - IR24xMOCK	No
YP_451030.1	NN-HD-NS-NG-HD-NN-N*-NI-HD-NS-HD-NN-HD-NN-HD-NN-NN-NN-NN-NN-NN-NN-HD-NG		MAFF311018	LOC_Os03g51760	13.347	6	-265	OsFBX109 - F-box domain containing protein, expressed	Microarray	3.52206	61	5.81368	3.6633e-14	28.3244	IR24xMAFF311018 - IR24xMOCK	No
YP_451895.1	NI-HG-NI-NI-HG-HD-NN-HD-HD-HD-NI-NI-NN-NI-HD-HD-HD-HG-NN-NN-HD-NS-NN-HD-NG-NS-N*		MAFF311018	LOC_Os04g55800	14.105	12	-111	sulfate transporter, putative, expressed	Microarray	3.32439	82	5.6087	7.18992e-22	46.6616	IR24xMAFF311018 - IR24xMOCK	No
YP_450161.1	NI-NN-NI-HG-HG-NV-HG-HD-HG-HD-HD-HD-NG		MAFF311018	LOC_Os05g11840	11.133	66	-290	expressed protein	Microarray	4.33181	63	3.55218	9.0905e-26	56.4785	NippxMAFF311018 - NippxMOCK	No
YP_451025.1	NI-NS-HD-NG-NS-NN-HD-N*-NN-NN-NI-NG-HD-NG-HD-HD-HD-NG		MAFF311018	LOC_Os05g11840	10.689	114	-40	expressed protein	Microarray	4.33181	63	3.55218	9.0905e-26	56.4785	NippxMAFF311018 - NippxMOCK	No
YP_450161.1	NI-NN-NI-HG-HG-NV-HG-HD-HG-HD-HD-HD-NG		MAFF311018	LOC_Os05g11840	11.133	66	-290	expressed protein	Microarray	6.33458	14	3.55218	1.67615e-32	70.4307	IR24xMAFF311018 - IR24xMOCK	No
YP_451025.1	NI-NS-HD-NG-NS-NN-HD-N*-NN-NN-NI-NG-HD-NG-HD-HD-HD-NG		MAFF311018	LOC_Os05g11840	10.689	114	-40	expressed protein	Microarray	6.33458	14	3.55218	1.67615e-32	70.4307	IR24xMAFF311018 - IR24xMOCK	No
YP_453043.1	NI-HG-NI-NN-NN-NI-NN-HD-NI-HD-NS-NS-NS-HD-NN-HD-NG-HD-HD-HD-NG-NG		MAFF311018	LOC_Os05g51470	11.058	67	-358	2-aminoethanethiol dioxygenase, putative, expressed	Microarray	3.27863	89	7.64493	1.00611e-11	22.3694	IR24xMAFF311018 - IR24xMOCK	No
YP_451696.1	NS-HD-NG-NG-NG-NG-HD-HD-HD-HD-NN-HD-NG-HD-HD-HD-NN-H*		MAFF311018	LOC_Os06g45710	12.136	91	-183	phosphoglycerate kinase protein, putative, expressed	Microarray	4.0647	39	10.2347	2.79662e-13	26.1122	IR24xMAFF311018 - IR24xMOCK	No
YP_450167.1	HD-HD-HD-NG-N*-NG-HD-S*-HG-NI-NI-NN-HD-NN-ND-HD-NI-HD-HG-NG		MAFF311018	LOC_Os07g06970	17.236	1	-206	HEN1, putative, expressed	Microarray	5.21427	25	10.5746	8.5518e-26	56.7342	NippxMAFF311018 - NippxMOCK	No
YP_450167.1	HD-HD-HD-NG-N*-NG-HD-S*-HG-NI-NI-NN-HD-NN-ND-HD-NI-HD-HG-NG		MAFF311018	LOC_Os07g06970	17.236	1	-206	HEN1, putative, expressed	Microarray	5.63426	18	10.5746	1.82506e-27	59.4117	IR24xMAFF311018 - IR24xMOCK	No
YP_450161.1	NI-NN-NI-HG-HG-NV-HG-HD-HG-HD-HD-HD-NG		MAFF311018	LOC_Os10g25310	11.672	26	-255	SPX domain containing protein, putative, expressed	Microarray	3.60822	56	8.22937	0.0245825	-2.49963	IR24xMAFF311018 - IR24xMOCK	No
YP_450161.1	NI-NN-NI-HG-HG-NV-HG-HD-HG-HD-HD-HD-NG		MAFF311018	LOC_Os10g25310	11.672	26	-255	SPX domain containing protein, putative, expressed	Microarray	4.9985	30	8.22937	0.000738236	0.878054	NippxMAFF311018 - NippxMOCK	No
YP_450167.1	HD-HD-HD-NG-N*-NG-HD-S*-HG-NI-NI-NN-HD-NN-ND-HD-NI-HD-HG-NG		MAFF311018	LOC_Os10g28630	13.185	12	-95	homocysteine S-methyltransferase protein, putative, expressed	Microarray	5.26755	23	4.52759	5.32059e-28	61.4923	NippxMAFF311018 - NippxMOCK	No
YP_450167.1	HD-HD-HD-NG-N*-NG-HD-S*-HG-NI-NI-NN-HD-NN-ND-HD-NI-HD-HG-NG		MAFF311018	LOC_Os10g28630	13.185	12	-95	homocysteine S-methyltransferase protein, putative, expressed	Microarray	5.89313	17	4.52759	2.85894e-30	65.3068	IR24xMAFF311018 - IR24xMOCK	No
YP_451025.1	NI-NS-HD-NG-NS-NN-HD-N*-NN-NN-NI-NG-HD-NG-HD-HD-HD-NG		MAFF311018	LOC_Os10g42110	13.496	5	-217	protein kinase family protein, putative, expressed	Microarray	3.75929	48	7.15454	4.28391e-20	42.5503	IR24xMAFF311018 - IR24xMOCK	No
YP_450165.1	HD-HD-NN-NN-NS-NG-HD-NS-HG-HD-NG-N*-HD-HD-HD-N*-NN-NQ-NN-HD-HI-ND-HD-HG-NN-HG-N*		MAFF311018	LOC_Os11g26790	12.086	55	-236	dehydrin, putative, expressed	Microarray	3.16106	100	9.26864	0.0433109	-3.20558	IR24xMAFF311018 - IR24xMOCK	No
YP_451187.1	NI-N*-NI-NS-NN-NG-NN-NS-N*-NS-NN-NS-N*-HD-HG-HD-NI-HD-HD-NG		MAFF311018	LOC_Os11g26790	11.991	12	-122	dehydrin, putative, expressed	Microarray	3.16106	100	9.26864	0.0433109	-3.20558	IR24xMAFF311018 - IR24xMOCK	No
YP_451027.1	NI-HG-NI-NI-NI-NN-HD-NS-NN-NS-NN-HD-NN-NI-HD-NN-NI-NG-HD-NG		MAFF311018	LOC_Os11g45740	11.208	63	-250	MYB family transcription factor, putative, expressed	Microarray	3.38582	75	9.42052	1.27744e-12	24.488	IR24xMAFF311018 - IR24xMOCK	No
YP_451027.1	NI-HG-NI-NI-NI-NN-HD-NS-NN-NS-NN-HD-NN-NI-HD-NN-NI-NG-HD-NG		MAFF311018	LOC_Os11g45740	11.208	63	-250	MYB family transcription factor, putative, expressed	Microarray	4.91878	32	9.42052	3.94349e-18	38.2736	NippxMAFF311018 - NippxMOCK	No
YP_451027.1	NI-HG-NI-NI-NI-NN-HD-NS-NN-NS-NN-HD-NN-NI-HD-NN-NI-NG-HD-NG		MAFF311018	LOC_Os12g29220	10.225	169	-225	nodulin MtN3 family protein, putative, expressed	Microarray	4.43927	31	8.15946	5.87862e-11	20.515	IR24xMAFF311018 - IR24xMOCK	No
YP_451895.1	NI-HG-NI-NI-HG-HD-NN-HD-HD-HD-NI-NI-NN-NI-HD-HD-HD-HG-NN-NN-HD-NS-NN-HD-NG-NS-N*		MAFF311018	LOC_Os12g41110	10.982	106	-156	OsCML5 - Calmodulin-related calcium sensor protein, expressed	Microarray	4.09789	78	6.79845	9.72876e-13	24.5855	NippxMAFF311018 - NippxMOCK	No
YP_451895.1	NI-HG-NI-NI-HG-HD-NN-HD-HD-HD-NI-NI-NN-NI-HD-HD-HD-HG-NN-NN-HD-NS-NN-HD-NG-NS-N*		MAFF311018	LOC_Os12g41110	10.982	106	-156	OsCML5 - Calmodulin-related calcium sensor protein, expressed	Microarray	4.4905	30	6.79845	5.94585e-14	27.7666	IR24xMAFF311018 - IR24xMOCK	No
AAS75145.1	NI-HG-NI-NI-NS-HD-NN-HD-HD-HD-NS-N*-N*-HD-HD-NS-NS-NN-NN-NI-NG-NN-NI-N*-NS-N*	AvrXa7_KXO85	KXO85	LOC_Os04g19960	10.105	191	-60	retrotransposon protein, putative, unclassified, expressed	Conserved target	NA	NA	NA	NA	NA	NA	No
AAS75145.1	NI-HG-NI-NI-NS-HD-NN-HD-HD-HD-NS-N*-N*-HD-HD-NS-NS-NN-NN-NI-NG-NN-NI-N*-NS-N*	AvrXa7_KXO85	KXO85	LOC_Os05g31620	12.23	10	-131	OsCML15 - Calmodulin-related calcium sensor protein, expressed	Conserved target	NA	NA	NA	NA	NA	NA	No
AAS75145.1	NI-HG-NI-NI-NS-HD-NN-HD-HD-HD-NS-N*-N*-HD-HD-NS-NS-NN-NN-NI-NG-NN-NI-N*-NS-N*	AvrXa7_KXO85	KXO85	LOC_Os07g18750	13.011	1	-153	LTPL42 - Protease inhibitor/seed storage/LTP family protein precursor, expressed	Conserved target	NA	NA	NA	NA	NA	NA	No
AAS75145.1	NI-HG-NI-NI-NS-HD-NN-HD-HD-HD-NS-N*-N*-HD-HD-NS-NS-NN-NN-NI-NG-NN-NI-N*-NS-N*	AvrXa7_KXO85	KXO85	LOC_Os11g31190	10.164	172	-259	nodulin MtN3 family protein, putative, expressed	Conserved target	NA	NA	NA	NA	NA	NA	No
AAW76269.1	NI-HG-NI-NI-NS-HD-NN-HD-HD-HD-NS-N*-N*-HD-HD-NS-NS-NN-N*	PthA3	KACC10331	LOC_Os05g31620	13.649	2	-131	OsCML15 - Calmodulin-related calcium sensor protein, expressed	Conserved target	NA	NA	NA	NA	NA	NA	No
AAW76269.1	NI-HG-NI-NI-NS-HD-NN-HD-HD-HD-NS-N*-N*-HD-HD-NS-NS-NN-N*	PthA3	KACC10331	LOC_Os06g48000	10.558	136	-154	peroxidase precursor, putative, expressed	Conserved target	NA	NA	NA	NA	NA	NA	No
AAW76269.1	NI-HG-NI-NI-NS-HD-NN-HD-HD-HD-NS-N*-N*-HD-HD-NS-NS-NN-N*	PthA3	KACC10331	LOC_Os07g18750	11.868	15	-153	LTPL42 - Protease inhibitor/seed storage/LTP family protein precursor, expressed	Conserved target	NA	NA	NA	NA	NA	NA	No
AAW76269.1	NI-HG-NI-NI-NS-HD-NN-HD-HD-HD-NS-N*-N*-HD-HD-NS-NS-NN-N*	PthA3	KACC10331	LOC_Os09g23300	11.528	28	-195	integral membrane protein, putative, expressed	Conserved target	NA	NA	NA	NA	NA	NA	No
AAW76269.1	NI-HG-NI-NI-NS-HD-NN-HD-HD-HD-NS-N*-N*-HD-HD-NS-NS-NN-N*	PthA3	KACC10331	LOC_Os12g41110	11.168	56	-156	OsCML5 - Calmodulin-related calcium sensor protein, expressed	Conserved target	NA	NA	NA	NA	NA	NA	No
AAW75530.1	NI-HG-NI-NG-HG-HD-NS-NG-HD-NN-NG-HG-NG-HD-HG-HD-HD-NI-NN-NG		KACC10331	LOC_Os01g40290	14.088	4	-102	expressed protein	Conserved target	NA	NA	NA	NA	NA	NA	No
AAW76267.1	NI-NG-NN-NG-NK-NG-NI-NN-NI-NN-NI-NN-NS-NG-NS-NN-NI-N*-NS-NG		KACC10331	LOC_Os01g42790	12.345	16	-112	xylem cysteine proteinase 2 precursor, putative, expressed	Conserved target	NA	NA	NA	NA	NA	NA	No
AAW74491.1	NI-NN-NI-HG-HG-HD-NG-HD-HG-HD-HD-HD-NG		KACC10331	LOC_Os03g16920	10.753	158	-163	DnaK family protein, putative, expressed	Conserved target	NA	NA	NA	NA	NA	NA	No
AAW75385.1	NN-HD-NS-NG-HD-NN-N*-NI-HD-NS-HD-NN-HD-NN-HD-NN-NN-NN-NN-NN-NN-NN-HD-NG		KACC10331	LOC_Os03g51760	13.347	6	-265	OsFBX109 - F-box domain containing protein, expressed	Conserved target	NA	NA	NA	NA	NA	NA	No
AAW74491.1	NI-NN-NI-HG-HG-HD-NG-HD-HG-HD-HD-HD-NG		KACC10331	LOC_Os05g11840	12.257	37	-290	expressed protein	Conserved target	NA	NA	NA	NA	NA	NA	No
AAW77509.1	NI-HG-NI-NN-NI-NN-HD-HD-HD-HD-NS-NS-HD-NI-NI-HD		KACC10331	LOC_Os05g46840	11.159	75	-416	proline-rich protein, putative, expressed	Conserved target	NA	NA	NA	NA	NA	NA	No
AAW74492.1	HD-NG-N*-N*-NI-NI-NN-HD-HI-ND-HD-NI-HD-NG-NG		KACC10331	LOC_Os07g06970	12.62	6	-201	HEN1, putative, expressed	Conserved target	NA	NA	NA	NA	NA	NA	No
AAW77509.1	NI-HG-NI-NN-NI-NN-HD-HD-HD-HD-NS-NS-HD-NI-NI-HD		KACC10331	LOC_Os07g18750	10.436	174	-153	LTPL42 - Protease inhibitor/seed storage/LTP family protein precursor, expressed	Conserved target	NA	NA	NA	NA	NA	NA	No
AAW75382.1	NI-HG-NI-NI-NI-NN-HD-NS-NN-NS-NN-HD-NN-NI-HD-NN-NI-NG-HD-N*		KACC10331	LOC_Os08g07760	15.001	2	-276	BRASSINOSTEROID INSENSITIVE 1-associated receptor kinase 1 precursor, putative, expressed	Conserved target	NA	NA	NA	NA	NA	NA	No
YP_200767.1	NI-HG-NI-NI-NI-NN-HD-NS-NN-NS-NN-HD-NN-NI-HD-NN-NI-NG-HD-NG		KACC10331	LOC_Os08g07760	15.822	1	-276	BRASSINOSTEROID INSENSITIVE 1-associated receptor kinase 1 precursor, putative, expressed	Conserved target	NA	NA	NA	NA	NA	NA	No
AAW75518.1	NI-NN-NN-NI-NI-NI-NS-HG-HD-NI-N*-NS-NI-NI-NN-NI-NG		KACC10331	LOC_Os09g29210	12.54	72	-384	purine permease, putative, expressed	Conserved target	NA	NA	NA	NA	NA	NA	No
AAW75529.1	NI-N*-NI-NS-NN-NG-NN-NS-N*-NS-NN-NS-N*-HD-HG-HD-HD-HD-NS-N*-HD-HG-HD-HD-HD-HD-NG		KACC10331	LOC_Os09g29210	10.122	175	-114	purine permease, putative, expressed	Conserved target	NA	NA	NA	NA	NA	NA	No
AAW75533.1	NI-H*-NI-NN-NN-NN-NN-NN-HD-NI-NS-HG-HD-NI-N*-NS-NI-NI-HD-N*-NS-NI-N*		KACC10331	LOC_Os09g29820	14.159	5	-136	bZIP transcription factor domain containing protein, expressed	Conserved target	NA	NA	NA	NA	NA	NA	No
AAW74491.1	NI-NN-NI-HG-HG-HD-NG-HD-HG-HD-HD-HD-NG		KACC10331	LOC_Os10g25310	12.796	11	-255	SPX domain containing protein, putative, expressed	Conserved target	NA	NA	NA	NA	NA	NA	No
AAW74492.1	HD-NG-N*-N*-NI-NI-NN-HD-HI-ND-HD-NI-HD-NG-NG		KACC10331	LOC_Os10g28240	10.163	166	-167	calcium-transporting ATPase, plasma membrane-type, putative, expressed	Conserved target	NA	NA	NA	NA	NA	NA	No
AAW77509.1	NI-HG-NI-NN-NI-NN-HD-HD-HD-HD-NS-NS-HD-NI-NI-HD		KACC10331	LOC_Os11g31190	13.212	10	-259	nodulin MtN3 family protein, putative, expressed	Conserved target	NA	NA	NA	NA	NA	NA	No
AAW75382.1	NI-HG-NI-NI-NI-NN-HD-NS-NN-NS-NN-HD-NN-NI-HD-NN-NI-NG-HD-N*		KACC10331	LOC_Os11g45740	10.387	151	-250	MYB family transcription factor, putative, expressed	Conserved target	NA	NA	NA	NA	NA	NA	No
YP_200767.1	NI-HG-NI-NI-NI-NN-HD-NS-NN-NS-NN-HD-NN-NI-HD-NN-NI-NG-HD-NG		KACC10331	LOC_Os11g45740	11.208	63	-250	MYB family transcription factor, putative, expressed	Conserved target	NA	NA	NA	NA	NA	NA	No
YP_200767.1	NI-HG-NI-NI-NI-NN-HD-NS-NN-NS-NN-HD-NN-NI-HD-NN-NI-NG-HD-NG		KACC10331	LOC_Os12g29220	10.225	169	-225	nodulin MtN3 family protein, putative, expressed	Conserved target	NA	NA	NA	NA	NA	NA	No
ACM44927.1	HD-HD-HD-NG-N*-NN-HD-HD-N*-NI-NN-HD-HI-ND-HD-NI-HD-HD-NG-NG	Avrxa5	JXOIII	LOC_Os01g63820	12.427	142	-199	double-stranded RNA binding motif containing protein, expressed	Conserved target	NA	NA	NA	NA	NA	NA	No
ACM44927.1	HD-HD-HD-NG-N*-NN-HD-HD-N*-NI-NN-HD-HI-ND-HD-NI-HD-HD-NG-NG	Avrxa5	JXOIII	LOC_Os07g06970	12.989	70	-206	HEN1, putative, expressed	Conserved target	NA	NA	NA	NA	NA	NA	No
AAS46026.1	NI-HG-NI-NN-NN-NI-NN-HD-NI-HD-NS-NS-NS-HD-NN-HD-NG-HD-HD-HD-NG-NG	PthXo2	JX01	LOC_Os01g63820	12.456	15	-260	double-stranded RNA binding motif containing protein, expressed	Conserved target	NA	NA	NA	NA	NA	NA	No
AAS46026.1	NI-HG-NI-NN-NN-NI-NN-HD-NI-HD-NS-NS-NS-HD-NN-HD-NG-HD-HD-HD-NG-NG	PthXo2	JX01	LOC_Os03g16920	10.457	122	-171	DnaK family protein, putative, expressed	Conserved target	NA	NA	NA	NA	NA	NA	No
AAS46026.1	NI-HG-NI-NN-NN-NI-NN-HD-NI-HD-NS-NS-NS-HD-NN-HD-NG-HD-HD-HD-NG-NG	PthXo2	JX01	LOC_Os05g51470	11.058	67	-358	2-aminoethanethiol dioxygenase, putative, expressed	Conserved target	NA	NA	NA	NA	NA	NA	No
AAS58130.3	NI-HG-NI-NI-NS-HD-NI-N*-NS-NG		in vitro avrXa7 mutant	LOC_Os04g45690	10.104	17	-231	B-box zinc finger family protein, putative, expressed	Conserved target	NA	NA	NA	NA	NA	NA	No
AAS58130.3	NI-HG-NI-NI-NS-HD-NI-N*-NS-NG		in vitro avrXa7 mutant	LOC_Os08g09010	9.589	137	-132	Cupin domain containing protein, expressed	Conserved target	NA	NA	NA	NA	NA	NA	No
AAS58130.3	NI-HG-NI-NI-NS-HD-NI-N*-NS-NG		in vitro avrXa7 mutant	LOC_Os08g09040	10.104	7	-127	Cupin domain containing protein, expressed	Conserved target	NA	NA	NA	NA	NA	NA	No
AAS58130.3	NI-HG-NI-NI-NS-HD-NI-N*-NS-NG		in vitro avrXa7 mutant	LOC_Os10g39840	9.196	195	-495	glycosyl hydrolases family 16, putative, expressed	Conserved target	NA	NA	NA	NA	NA	NA	No
ACD11364.1	NI-HG-NI-NI-NI-NN-HD-NS-NN-NS-NN-HD-NN-NI-HD-NN-NS-NG		C8	LOC_Os04g05050	10.591	123	-427	pectate lyase precursor, putative, expressed	Conserved target	NA	NA	NA	NA	NA	NA	No
ACD11364.1	NI-HG-NI-NI-NI-NN-HD-NS-NN-NS-NN-HD-NN-NI-HD-NN-NS-NG		C8	LOC_Os06g21910	12.143	16	-123	late embryogenesis abundant group 1, putative, expressed	Conserved target	NA	NA	NA	NA	NA	NA	No
ACD11364.1	NI-HG-NI-NI-NI-NN-HD-NS-NN-NS-NN-HD-NN-NI-HD-NN-NS-NG		C8	LOC_Os08g07760	13.103	4	-276	BRASSINOSTEROID INSENSITIVE 1-associated receptor kinase 1 precursor, putative, expressed	Conserved target	NA	NA	NA	NA	NA	NA	No
ACD11364.1	NI-HG-NI-NI-NI-NN-HD-NS-NN-NS-NN-HD-NN-NI-HD-NN-NS-NG		C8	LOC_Os11g45740	10.099	194	-250	MYB family transcription factor, putative, expressed	Conserved target	NA	NA	NA	NA	NA	NA	No
AEQ98589.1	NS-HD-NI-N*-NI-HG-NI-NI-N*-NG-HD-NN-NI-NG-HD-NN-NS-NN-NG-NN	Pth14	BLS256	LOC_Os01g10110	9.897	189	-32	cytokinin dehydrogenase precursor, putative, expressed	Microarray	3.61686	7	6.31066	4.14323e-05	7.91441	BLS256x96hpi - H2Ox96hpi	No
AEQ94698.1	NN-HD-NI-NK-HD-HD-HD-NG-NI-NN-HD-HD-NG	Tal1a	BLS256	LOC_Os04g25060	10.224	149	-100	cysteine-rich receptor-like protein kinase, putative, expressed	Microarray	2.57324	26	8.43265	0.00039863	5.68566	BLS256x96hpi - H2Ox96hpi	No
AEQ94695.1	HD-HD-HD-HD-HD-NG-HD-NN-HD-NG-HG-NN-HD-N*-NG-NG	Tal1c	BLS256	LOC_Os03g46060	11.643	164	-65	thaumatin family domain containing protein, expressed	Microarray	1.30394	87	7.04914	0.039649	1.33462	BLS256x96hpi - H2Ox96hpi	No
AEQ94695.1	HD-HD-HD-HD-HD-NG-HD-NN-HD-NG-HG-NN-HD-N*-NG-NG	Tal1c	BLS256	LOC_Os07g06970	16.098	1	-217	HEN1, putative, expressed	Microarray	1.54703	63	6.57902	0.0463734	1.13902	BLS256x96hpi - H2Ox96hpi	Yes	[5]
AEQ94695.1	HD-HD-HD-HD-HD-NG-HD-NN-HD-NG-HG-NN-HD-N*-NG-NG	Tal1c	BLS256	LOC_Os07g06970	16.098	1	-217	HEN1, putative, expressed	Microarray	1.92909	16	6.57902	0.00596716	1.0823	BLS256x24hpi - H2Ox24hpi	Yes	[5]
ZP_02242538.1	HD-HD-NN-NN-NG-N*-HD-NI-NG-HD-NG-NS-HD-HA-ND-N*-ND-NN-HD-NN-NN-HD-HD-N*-NN-NG-HD	Tal2c	BLS256	LOC_Os03g03034	15.645	4	-143	flavonol synthase/flavanone 3-hydroxylase, putative, expressed	Microarray	1.64719	56	6.04839	0.0029442	3.89777	BLS256x96hpi - H2Ox96hpi	Yes	[5]
ZP_02242538.1	HD-HD-NN-NN-NG-N*-HD-NI-NG-HD-NG-NS-HD-HA-ND-N*-ND-NN-HD-NN-NN-HD-HD-N*-NN-NG-HD	Tal2c	BLS256	LOC_Os03g03034	15.645	4	-143	flavonol synthase/flavanone 3-hydroxylase, putative, expressed	Microarray	2.82003	22	7.11198	0.000113792	6.9666	BLS256x96hpi - H2Ox96hpi	Yes	[5]
AEQ95744.1	NI-HG-N*-NN-N*-HD-HG-HD-NN-HD-NK-HG-NN-NN-NG-HD	Tal2d	BLS256	LOC_Os04g49194	13.843	1	-102	naringenin,2-oxoglutarate 3-dioxygenase, putative, expressed	Microarray	2.18674	11	7.15291	0.00861245	0.853428	BLS256x24hpi - H2Ox24hpi	Yes	[5]
AEQ95744.1	NI-HG-N*-NN-N*-HD-HG-HD-NN-HD-NK-HG-NN-NN-NG-HD	Tal2d	BLS256	LOC_Os04g49194	13.843	1	-102	naringenin,2-oxoglutarate 3-dioxygenase, putative, expressed	Microarray	4.56855	4	7.15291	1.02825e-10	18.7621	BLS256x96hpi - H2Ox96hpi	Yes	[5]
AEQ95741.1	NN-NN-ND-N*-NS-NS-YG-NI-SN-HD-HD-NG-HD-NS-NN-HD-NG	Tal2g	BLS256	LOC_Os01g52130	10.339	48	-428	sulfate transporter, putative, expressed	Microarray	4.65319	1	6.71387	1.10179e-06	5.52527	BLS256x24hpi - H2Ox24hpi	No
AEQ95741.1	NN-NN-ND-N*-NS-NS-YG-NI-SN-HD-HD-NG-HD-NS-NN-HD-NG	Tal2g	BLS256	LOC_Os01g52130	10.339	48	-428	sulfate transporter, putative, expressed	Microarray	4.98714	2	6.71387	3.72909e-08	13.8198	BLS256x96hpi - H2Ox96hpi	No
AEQ95741.1	NN-NN-ND-N*-NS-NS-YG-NI-SN-HD-HD-NG-HD-NS-NN-HD-NG	Tal2g	BLS256	LOC_Os06g46500	9.747	135	-90	monocopper oxidase, putative, expressed	Microarray	3.0242	6	6.45038	1.10179e-06	5.58828	BLS256x24hpi - H2Ox24hpi	No
AEQ95741.1	NN-NN-ND-N*-NS-NS-YG-NI-SN-HD-HD-NG-HD-NS-NN-HD-NG	Tal2g	BLS256	LOC_Os06g46500	9.747	135	-90	monocopper oxidase, putative, expressed	Microarray	4.75749	3	6.45038	5.10909e-13	23.2827	BLS256x96hpi - H2Ox96hpi	No
AEQ95875.1	NI-N*-NI-NI-NN-N*-NI-NK-HD-HD-HD-NG-NI-NN-HD-NN-HD-NG	Tal3b	BLS256	LOC_Os05g27590	12.036	19	-104	wound-induced protein WI12, putative, expressed	Microarray	1.53953	21	7.34014	0.00581733	1.11323	BLS256x24hpi - H2Ox24hpi	Yes	[5]
AEQ95875.1	NI-N*-NI-NI-NN-N*-NI-NK-HD-HD-HD-NG-NI-NN-HD-NN-HD-NG	Tal3b	BLS256	LOC_Os05g27590	12.036	19	-104	wound-induced protein WI12, putative, expressed	Microarray	3.20668	8	7.34014	5.37076e-11	19.4188	BLS256x96hpi - H2Ox96hpi	Yes	[5]
AEQ95881.1	NN-HD-NI-HD-NN-NG-NG-HD-NN-HD-N*-NN-HD-HD-HD-NG	tal3c	BLS256	LOC_Os02g47660	12.049	20	-141	basic helix-loop-helix, putative, expressed	Microarray	1.39672	26	6.62357	0.00492934	1.21179	BLS256x24hpi - H2Ox24hpi	No
AEQ95881.1	NN-HD-NI-HD-NN-NG-NG-HD-NN-HD-N*-NN-HD-HD-HD-NG	tal3c	BLS256	LOC_Os02g47660	12.049	20	-141	basic helix-loop-helix, putative, expressed	Microarray	1.89413	45	6.62357	4.99745e-06	9.78799	BLS256x96hpi - H2Ox96hpi	No
AEQ95881.1	NN-HD-NI-HD-NN-NG-NG-HD-NN-HD-N*-NN-HD-HD-HD-NG	tal3c	BLS256	LOC_Os07g47790	10.889	127	-197	AP2 domain containing protein, expressed	Microarray	1.34979	83	3.75796	0.0018139	4.34752	BLS256x96hpi - H2Ox96hpi	No
AEQ95881.1	NN-HD-NI-HD-NN-NG-NG-HD-NN-HD-N*-NN-HD-HD-HD-NG	tal3c	BLS256	LOC_Os07g47790	10.889	127	-197	AP2 domain containing protein, expressed	Microarray	1.51161	23	3.75796	0.000592842	2.30897	BLS256x24hpi - H2Ox24hpi	No
AEQ96159.1	NI-NG-NI-NG-NN-NG-NN-NG-HD-NN-NN-HG-HD-NN-NS-NN-HD-HD-NG-NA-NN-HD-HD-HD-HD-N*	tal4a	BLS256	LOC_Os03g37840	15.452	1	-363	potassium transporter, putative, expressed	Microarray	1.40305	76	9.50774	3.87357e-06	10.0199	BLS256x96hpi - H2Ox96hpi	Yes	[5]
ZP_02242930.1	NS-HG-NI-NG-NS-NN-NG-NN-NG-HD-NN-HD-HD-NG	Tal4b	BLS256	LOC_Os09g23530	9.431	155	-160	dehydrogenase, putative, expressed	Microarray	1.93359	43	5.42204	0.0403572	1.31237	BLS256x96hpi - H2Ox96hpi	No
ZP_02242930.1	NS-HG-NI-NG-NS-NN-NG-NN-NG-HD-NN-HD-HD-NG	Tal4b	BLS256	LOC_Os09g32100	11.781	8	-271	expressed protein	Microarray	1.83327	47	6.26848	6.90478e-05	7.41197	BLS256x96hpi - H2Ox96hpi	Yes	[5]
AEQ96157.1	NS-HG-NI-NG-NS-NN-ND-N*-NG-N*-HN-NN-HD-NS-NI-NN-HD-HD-NG-NG-HG-HD-NG	Tal4c	BLS256	LOC_Os06g37080	13.883	1	-151	L-ascorbate oxidase precursor, putative, expressed	Microarray	1.53915	22	4.40033	0.000200839	2.88189	BLS256x24hpi - H2Ox24hpi	Yes	[5]
AEQ96157.1	NS-HG-NI-NG-NS-NN-ND-N*-NG-N*-HN-NN-HD-NS-NI-NN-HD-HD-NG-NG-HG-HD-NG	Tal4c	BLS256	LOC_Os06g37080	13.883	1	-151	L-ascorbate oxidase precursor, putative, expressed	Microarray	3.05341	5	6.71986	5.30001e-07	6.15063	BLS256x24hpi - H2Ox24hpi	Yes	[5]
AEQ96157.1	NS-HG-NI-NG-NS-NN-ND-N*-NG-N*-HN-NN-HD-NS-NI-NN-HD-HD-NG-NG-HG-HD-NG	Tal4c	BLS256	LOC_Os06g37080	13.883	1	-151	L-ascorbate oxidase precursor, putative, expressed	Microarray	2.47048	28	4.40033	4.89091e-10	17.5687	BLS256x96hpi - H2Ox96hpi	Yes	[5]
AEQ96157.1	NS-HG-NI-NG-NS-NN-ND-N*-NG-N*-HN-NN-HD-NS-NI-NN-HD-HD-NG-NG-HG-HD-NG	Tal4c	BLS256	LOC_Os06g37080	13.883	1	-151	L-ascorbate oxidase precursor, putative, expressed	Microarray	4.45498	5	6.71986	8.81311e-13	22.6648	BLS256x96hpi - H2Ox96hpi	Yes	[5]
AEQ96964.1	NN-HD-NI-NI-NN-HA-NN-NS-NS-NI-HD-HA-HA-HA-HD-HD-HD-HA-HD-N*	Tal6	BLS256	LOC_Os05g07700	11.582	96	-119	ribosomal protein, putative, expressed	Microarray	1.34037	85	5.01316	0.0017691	4.39537	BLS256x96hpi - H2Ox96hpi	No
AEQ96964.1	NN-HD-NI-NI-NN-HA-NN-NS-NS-NI-HD-HA-HA-HA-HD-HD-HD-HA-HD-N*	Tal6	BLS256	LOC_Os07g47790	13.705	8	-93	AP2 domain containing protein, expressed	Microarray	1.34979	83	3.75796	0.0018139	4.34752	BLS256x96hpi - H2Ox96hpi	Yes	[5]
AEQ96964.1	NN-HD-NI-NI-NN-HA-NN-NS-NS-NI-HD-HA-HA-HA-HD-HD-HD-HA-HD-N*	Tal6	BLS256	LOC_Os07g47790	13.705	8	-93	AP2 domain containing protein, expressed	Microarray	1.51161	23	3.75796	0.000592842	2.30897	BLS256x24hpi - H2Ox24hpi	Yes	[5]
AEQ96964.1	NN-HD-NI-NI-NN-HA-NN-NS-NS-NI-HD-HA-HA-HA-HD-HD-HD-HA-HD-N*	Tal6	BLS256	LOC_Os09g29100	11.69	86	-158	cyclin, putative, expressed	Microarray	1.66722	19	4.40033	0.00017371	3.07367	BLS256x24hpi - H2Ox24hpi	No
AEQ96964.1	NN-HD-NI-NI-NN-HA-NN-NS-NS-NI-HD-HA-HA-HA-HD-HD-HD-HA-HD-N*	Tal6	BLS256	LOC_Os10g25550	14.575	1	-150	tyrosine protein kinase domain containing protein, putative, expressed	Microarray	1.18095	39	6.05831	0.0958344	-0.425864	BLS256x24hpi - H2Ox24hpi	No
AEQ96996.1	NN-HD-HD-HH-NN-NG-NS-NG-HD-NI-NG-HD-HH-NG-NG-NG-NG	Tal7	BLS256	LOC_Os09g32000	10.118	173	-93	expressed protein	Microarray	1.62662	58	4.8421	3.04579e-05	8.18566	BLS256x96hpi - H2Ox96hpi	No
AEQ98113.1	NN-NG-HD-NG-HD-HD-NI-NH-HG-NI-NN-NN-HD-NS-NG-NN-HD-NG-NG-N*	Tal8	BLS256	LOC_Os12g39400	10.374	130	-208	ZOS12-09 - C2H2 zinc finger protein, expressed	Microarray	1.35717	82	5.8189	0.000151411	6.67572	BLS256x96hpi - H2Ox96hpi	No
ZP_02245055.1	NI-NN-HN-NN-NI-NG-HD-NN-HD-HG-HD-HG-HG-HD-HD-NG		BLS256	LOC_Os01g51040	12.276	14	-179	transmembrane protein 16K, putative, expressed	Microarray	1.77751	48	6.35448	0.000258586	6.16804	BLS256x96hpi - H2Ox96hpi	No
ZP_02242539.1	HD-NN-NN-NG-HD-NN-NN-NG-NN-NI-NG		BLS256	LOC_Os04g56430	9.1	148	-48	cysteine-rich receptor-like protein kinase, putative, expressed	Microarray	3.04917	14	6.19062	0.0103126	2.67424	BLS256x96hpi - H2Ox96hpi	No
ZP_02242540.1	NI-HG-NI-N*-HN-NG-NN-ND-HD-NG-HD-NI-HG-HG-HD-NN-HD-HH-N*		BLS256	LOC_Os05g42150	10.567	112	-127	OsGH3.4 - Probable indole-3-acetic acid-amido synthetase, expressed	Microarray	1.95727	14	3.81752	8.73796e-07	5.81015	BLS256x24hpi - H2Ox24hpi	No
ZP_02242540.1	NI-HG-NI-N*-HN-NG-NN-ND-HD-NG-HD-NI-HG-HG-HD-NN-HD-HH-N*		BLS256	LOC_Os05g42150	10.567	112	-127	OsGH3.4 - Probable indole-3-acetic acid-amido synthetase, expressed	Microarray	4.17765	6	3.81752	1.83336e-18	30.9726	BLS256x96hpi - H2Ox96hpi	No
AEQ98324.1	NN-NS-NG-NI-HD-HD-NG-NN-HD-NI-NG-N*-N*-NG-HD-HD-NS-NI-NN-NG-NG		BLS256	LOC_Os08g39730	9.828	169	-105	cytochrome P450, putative, expressed	Microarray	1.70435	53	4.4451	0.00516062	3.34066	BLS256x96hpi - H2Ox96hpi	No
ZP_02242540.1	NI-HG-NI-N*-HN-NG-NN-ND-HD-NG-HD-NI-HG-HG-HD-NN-HD-HH-N*		BLS256	LOC_Os10g39840	10.362	144	-94	glycosyl hydrolases family 16, putative, expressed	Microarray	1.93559	15	6.91722	0.000200839	2.90211	BLS256x24hpi - H2Ox24hpi	No
ZP_02242540.1	NI-HG-NI-N*-HN-NG-NN-ND-HD-NG-HD-NI-HG-HG-HD-NN-HD-HH-N*		BLS256	LOC_Os10g39840	10.362	144	-94	glycosyl hydrolases family 16, putative, expressed	Microarray	3.02493	15	6.91722	1.01066e-09	16.969	BLS256x96hpi - H2Ox96hpi	No
