# Supplementary material for: An Improved Method for TAL Effectors DNA-Binding Sites Prediction Reveals Functional Convergence in TAL Repertoires of Xanthomonas oryzae Strains
Source: PLoS One. 2013 Jul 15;8(7):e68464. doi: 10.1371/journal.pone.0068464 (PMC3711819; doi:10.1371/journal.pone.0068464)
Supplement: Table S8 — Predicted EBEs in the promoter of differentially expressed genes in microarray comparisons addressing TALE-specific effects. LogFC values correspond to the log2 fold-change from comparisons between plants inoculated with either the wild-type or a TALE-mutant bacteri. EBE distances refer to the translation start site. (XLSX) [file pone.0068464.s012.xlsx]

## Sheet: Table_S8
Tal	GeneID	Annotation	EBE distance	Prediction rank	logFC	Adjusted p-value	Variety	Compared strains
PthXo6	LOC_Os09g29820	BZIP family transcription factor	-136	1	6.91	8.25716e-18	IR24	Xoo PXO99A vs PXO99ME2 (Pthxo6 and Avrxa27 mutant)
					7.08	4.02649e-19	Nipponbare	Xoo PXO99A vs PXO99ME2 (Pthxo6 and Avrxa27 mutant)
	LOC_Os01g52610	membrane associated DUF588 domain containing protein	-182	3	5.12	8.25716e-18	IR24	Xoo PXO99A vs PXO99ME2 (Pthxo6 and Avrxa27 mutant)
					4.17	1.28461e-15	Nipponbare	Xoo PXO99A vs PXO99ME2 (Pthxo6 and Avrxa27 mutant)
	LOC_Os07g11510	Seed allergenic protein RA5 precursor	-72	7	3.83	2.80689e-13	IR24	Xoo PXO99A vs PXO99ME2 (Pthxo6 and Avrxa27 mutant)
					3.85	3.85846e-14	Nipponbare	Xoo PXO99A vs PXO99ME2 (Pthxo6 and Avrxa27 mutant)
	LOC_Os05g45020	CCCH transcription factor, putative, expressed	-118	37	2.77	0.000137659	IR24	Xoo PXO99A vs PXO99ME2 (Pthxo6 and Avrxa27 mutant)
	LOC_Os06g48000	Peroxidase 16 precursor, putative, expressed	-154	5	2.7	4.43243e-14	IR24	Xoo PXO99A vs PXO99ME2 (Pthxo6 and Avrxa27 mutant)
	LOC_Os10g28240	Calcium-transporting ATPase 13	-191	91	2.63	1.55928e-06	IR24	Xoo PXO99A vs PXO99ME2 (Pthxo6 and Avrxa27 mutant)
	LOC_Os07g43604	Expressed protein	-299	65	2.6	1.09229e-06	IR24	Xoo PXO99A vs PXO99ME2 (Pthxo6 and Avrxa27 mutant)
PthXo1	LOC_Os08g42350	MTN3	-251	1	9.77	3.13728e-19	IR24	Xoo PXO99A vs PXO99ME1 (Pthxo1 mutant)
					9.53	1.5702e-19	Nipponbare	Xoo PXO99A vs PXO99ME1 (Pthxo1 mutant)
