# Supplementary material for: An Improved Method for TAL Effectors DNA-Binding Sites Prediction Reveals Functional Convergence in TAL Repertoires of Xanthomonas oryzae Strains
Source: PLoS One. 2013 Jul 15;8(7):e68464. doi: 10.1371/journal.pone.0068464 (PMC3711819; doi:10.1371/journal.pone.0068464)
Supplement: Datasets S3 — Script files for Talvez. (TAR) [file pone.0068464.s015.tar]

Archive with 29 entries (26 files):
- TALVEZ_3.1/simplescancode/Scan.class
- TALVEZ_3.1/tmp
- TALVEZ_3.1/simplescancode
- TALVEZ_3.1/TALVEZ_3.1.pl
- TALVEZ_3.1/TALCONTROL_Promoters.fasta
- TALVEZ_3.1/tmp/outputarranged.tmp
- TALVEZ_3.1/tmp/TALCONTROL_RVDs_pwms.txt
- TALVEZ_3.1
- TALVEZ_3.1/simplescancode/PWMReturn.class
- TALVEZ_3.1/simplescancode/Setup.class
- TALVEZ_3.1/tmp/TALCONTROL_RVDsThresholdsTALs
- TALVEZ_3.1/simplescancode/FreqReturn.class
- TALVEZ_3.1/tmp/TALCONTROL_Promoters.fastabackground
- TALVEZ_3.1/tmp/output.locations
- TALVEZ_3.1/TALCONTROL_RVDs.txt
- TALVEZ_3.1/mat2
- TALVEZ_3.1/mat1
- TALVEZ_3.1/simplescancode/DoubleColReturn.class
- TALVEZ_3.1/simplescancode/FastaReturn.class
- TALVEZ_3.1/simplescancode/PWMprint.class
- TALVEZ_3.1/simplescancode/Load.class
- TALVEZ_3.1/tmp/mat2_pwms.txt
- TALVEZ_3.1/simplescancode/Print.class
- TALVEZ_3.1/simplescancode/SeqArrayReturn.class
- TALVEZ_3.1/simplescancode/Background.class
- TALVEZ_3.1/simplescancode/MakePWMs.class
- TALVEZ_3.1/simplescancode/PWMHitRec.class
- TALVEZ_3.1/tmp/output.scores
- TALVEZ_3.1/simplescancode/Thresholds.class
