# Supplementary material for: An Improved Method for TAL Effectors DNA-Binding Sites Prediction Reveals Functional Convergence in TAL Repertoires of Xanthomonas oryzae Strains
Source: PLoS One. 2013 Jul 15;8(7):e68464. doi: 10.1371/journal.pone.0068464 (PMC3711819; doi:10.1371/journal.pone.0068464)
Supplement: Datasets S3 — Script files for Talvez. (TAR) [file pone.0068464.s015.tar › TALVEZ_3.1/TALCONTROL_Promoters.fasta]

>Artbox1_positive_Artx1
TATTCTGGGACGTT
>Artboxmut1_positive_Artx1
TATTCTAAAACATT
>Artboxmut2_negative_Artx1
TATTCTCCCACCTT
>Artboxmut3_negative_Artx1
TATTCTTTTACTTT
>AvrXa10box1_positive_AvrXA10
TATATAAACACATATCT
>AvrXa10box2_positive_AvrXA10
TATATAAGCACGTATCT
>Bs3-E-UPA-like-box_negative_AvrBs3
TATATAAACCTCTCTATTC
>Bs3-E-UPA-like-box_negative_AvrBs3Drep19
TATATAAACCTCTCTATTC
>Bs3-E-UPA-like-box_negative_AvrHah1
TATATAAACCTCTCTATTC
>Bs3-E-UPA-like-box_positive_AvrBs3Drep16
TATATAAACCTCTCTATTC
>Bsr3-UPA-Box_negative_AvrBs3Drep16
TATATAAACCTAACCATCC
>Bsr3-UPA-Box_positive_AvrBs3
TATATAAACCTAACCATCC
>Bsr3-UPA-Box_positive_AvrBs3Drep19
TATATAAACCTAACCATCC
>Bsr3-UPA-Box_positive_AvrHah1
TATATAAACCTAACCATCC
>Dhax3box-art_positive_Dhax3
TCCCTTTATCTCT
>Hax2box_positive_Hax2
TGTTATTCTCACACTCTCCTTAT
>Hax2boxmut1_negative_Hax2
TGATATTCTCACACTCTCCTTAT
>Hax2boxmut2_negative_Hax2
TGCTATTCTCACACTCTCCTTAT
>Hax2boxmut3_negative_Hax2
TGGTATTCTCACACTCTCCTTAT
>Hax3box1_positive_Hax3
TACACCCAAACAT
>Hax3boxmut1_negative_Hax3
GACACCCAAACAT
>Hax3boxmut2_negative_Hax3
AACACCCAAACAT
>Hax3boxmut3_negative_Hax3
CACACCCAAACAT
>Hax4box_positive_Hax4
TACCTAAACTAAATAT
>Hax4mut1_negative_Hax4
TACCAAAACAAAAAAA
>Hax4mut10_positive_Hax4
TACCTCCACTACATAT
>Hax4mut11_positive_Hax4
TACCTGGACTAGATAT
>Hax4mut12_positive_Hax4
TACCTTTACTATATAT
>Hax4mut2_negative_Hax4
TACCCAAACCAAACAC
>Hax4mut3_negative_Hax4
TACCGAAACGAAAGAG
>Hax4mut4_negative_Hax4
TAAATAAAATAAATAT
>Hax4mut5_negative_Hax4
TAGGTAAAGTAAATAT
>Hax4mut6_negative_Hax4
TATTTAAATTAAATAT
>Hax4mut7_negative_Hax4
TCCCTAACCTCACTCT
>Hax4mut8_negative_Hax4
TGCCTAAGCTGAGTGT
>Hax4mut9_negative_Hax4
TTCCTAAATTATATAT
>Klf4box_positive_KLF4artificial
TTCTTACTTATAAC
>Os-06g46500.1_positive_Tal2g
TGGCAAGTGACCTCAGCT
>Os11N3_positive_AvrXa7
TATAAACCCCCTCCAACCAGGTGCTAA
>Os11N3_positive_PthXo3
TATATAAACCCCCTCCAACCAGGTGCTAAG
>Os11N3_positive_Tal5
TAAGCTCATCAAGCCTTCA
>Os11N3_positive_TalC
CATGCATGTCAGCAGCTGGTCAT
>Os11N3-BOXO_positive_TalC
TATGCATGTCAGCAGCTAGTCGT
>Os11N3dt_positive_AvrXa7
CATAAACCCCCTCCAACCAGGTGCTAA
>Os11N3oM2_negative_AvrXa7
TTTTTTCCCCCTCCAACCAGGTGCTAA
>Os11N3pM1_negative_AvrXa7
TATAAACCGGTTCCAACCAGGTGCTAA
>OS8N3pM1_negative_PthXo1
TGGTGCTCCCCCTACTGTACTGTAC
>OsHen1-(LOC-Os07g06970.1)_positive_Tal1c
TCCCCCTCGCTTCCCTT
>OsHen1-(LOC-Os07g06970.1)_positive_Tal9A
TCCCTTCCCTAAACCCCACTT
>OsTFIIAy1_positive_PthXo7
TATAATCCCCAAATCCCCTCCTC
>OsTFX1_positive_PthXo6
TATAAAAGGCCCTCACCAACCCAT
>OsTFX1DT_positive_PthXo6
CATAAAAGGCCCTCACCAACCCAT
>PAP1-Arabidopsis_positive_Hax2
TCACATACTCACACTCTCTATAA
>UPA10_positive_AvrBs3
TATATAAACCAACCCCTAT
>UPA20_positive_AvrBs3
TATATAAACCTGACCCTTT
>Xa13-(IR24)_positive_PthXo1
TGCATCTCCCCCTACTGTACACCAC
>xa13-(os8N3)_negative_PthXo1
TATATGTCCCCCTCCAACTATATAA
>xa13DT_negative_PthXo1
AGCATCTCCCCCTACTGTACACCAC
>xa13mut75CA_positive_PthXo1
TGCATATCCCCCTACTGTACACCAC
>xa13mut77AG_negative_PthXo1
TGCGTCTCCCCCTACTGTACACCAC
>xa13mut78CA_negative_PthXo1
TGAATCTCCCCCTACTGTACACCAC
>xa13mut79GT--xa13mutT-(Tepa1)_negative_PthXo1
TTCATCTCCCCCTACTGTACACCAC
>xa13mutA_negative_PthXo1
TACATCTCCCCCTACTGTACACCAC
>xa13mutC_negative_PthXo1
TCCATCTCCCCCTACTGTACACCAC
>xa13mutE5_negative_PthXo1
TGCATCTCCCCCTACTGTAC
>xa27_negative_AvrXa27
TAGAAGAGACCAATAGAG
>XA27_positive_AvrXa27
TAGAAGAAGAGACCCATA
>xa27-B10_positive_AvrXa27
TAGAAGAAGAGACCCATC
>xa27-B12_positive_AvrXa27
TAGAAGAAGAGACCCCTG
>xa27-B13_negative_AvrXa27
TAGAAGAAGAGACCCTGG
>Pthb-box-artificial_positive_Pthb
TATAAACAAATCAAT
