# Supplementary material for: An Improved Method for TAL Effectors DNA-Binding Sites Prediction Reveals Functional Convergence in TAL Repertoires of Xanthomonas oryzae Strains
Source: PLoS One. 2013 Jul 15;8(7):e68464. doi: 10.1371/journal.pone.0068464 (PMC3711819; doi:10.1371/journal.pone.0068464)
Supplement: Datasets S3 — Script files for Talvez. (TAR) [file pone.0068464.s015.tar › TALVEZ_3.1/tmp/outputarranged.tmp]

>Artx1	Artbox1_positive_Artx1	15.843	-14	1
>Artx1	Artboxmut1_positive_Artx1	10.536	-14	2
>AvrBs3	UPA20_positive_AvrBs3	12.622	-19	1
>AvrBs3	Bsr3-UPA-Box_negative_AvrBs3Drep16	10.858	-19	2
>AvrBs3	Bsr3-UPA-Box_positive_AvrBs3	10.858	-19	3
>AvrBs3	Bsr3-UPA-Box_positive_AvrBs3Drep19	10.858	-19	4
>AvrBs3	Bsr3-UPA-Box_positive_AvrHah1	10.858	-19	5
>AvrBs3	UPA10_positive_AvrBs3	9.115	-19	6
>AvrBs3Drep16	Bs3-E-UPA-like-box_negative_AvrBs3	11.676	-19	1
>AvrBs3Drep16	Bs3-E-UPA-like-box_negative_AvrBs3Drep19	11.676	-19	2
>AvrBs3Drep16	Bs3-E-UPA-like-box_negative_AvrHah1	11.676	-19	3
>AvrBs3Drep16	Bs3-E-UPA-like-box_positive_AvrBs3Drep16	11.676	-19	4
>AvrHah1	UPA20_positive_AvrBs3	13.757	-17	1
>AvrHah1	Bsr3-UPA-Box_negative_AvrBs3Drep16	10.827	-17	2
>AvrHah1	Bsr3-UPA-Box_positive_AvrBs3	10.827	-17	3
>AvrHah1	Bsr3-UPA-Box_positive_AvrBs3Drep19	10.827	-17	4
>AvrHah1	Bsr3-UPA-Box_positive_AvrHah1	10.827	-17	5
>AvrXA10	AvrXa10box2_positive_AvrXA10	15.712	-17	1
>AvrXA10	AvrXa10box1_positive_AvrXA10	13.058	-17	2
>AvrXa27	xa27-B10_positive_AvrXa27	10.803	-18	1
>AvrXa27	XA27_positive_AvrXa27	10.116	-18	2
>Dhax3	Dhax3box-art_positive_Dhax3	11.582	-13	1
>Hax2	Hax2box_positive_Hax2	19.623	-23	1
>Hax2	Hax2boxmut2_negative_Hax2	17.903	-23	2
>Hax2	Hax2boxmut1_negative_Hax2	17.216	-23	3
>Hax2	Hax2boxmut3_negative_Hax2	16.934	-23	4
>Hax3	Hax3box1_positive_Hax3	10.089	-13	1
>Hax3	Hax3boxmut3_negative_Hax3	9.131	-13	2
>Hax4	Hax4mut11_positive_Hax4	14.945	-16	1
>Hax4	Hax4box_positive_Hax4	13.044	-16	2
>Hax4	Hax4mut12_positive_Hax4	10.205	-16	3
>Hax4	Hax4mut10_positive_Hax4	9.875	-16	4
>KLF4artificial	Klf4box_positive_KLF4artificial	13.014	-14	1
>PthXo1	Xa13-(IR24)_positive_PthXo1	13.585	-25	1
>PthXo1	xa13mut77AG_negative_PthXo1	12.609	-25	2
>PthXo1	xa13mutA_negative_PthXo1	12.258	-25	3
>PthXo1	xa13mut75CA_positive_PthXo1	11.982	-25	4
>PthXo1	xa13mut78CA_negative_PthXo1	11.982	-25	5
>PthXo1	xa13mutC_negative_PthXo1	11.153	-25	6
>PthXo3	Os11N3_positive_PthXo3	15.662	-30	1
>PthXo6	OsTFX1_positive_PthXo6	12.476	-24	1
>PthXo6	OsTFX1DT_positive_PthXo6	11.518	-24	2
>Tal1c	OsHen1-(LOC-Os07g06970.1)_positive_Tal1c	14.038	-17	1
>Tal2g	Os-06g46500.1_positive_Tal2g	12.401	-18	1
>Tal5	Os11N3_positive_Tal5	14.097	-19	1
>Tal9A	OsHen1-(LOC-Os07g06970.1)_positive_Tal9A	13.834	-21	1
>TalC	Os11N3-BOXO_positive_TalC	20.884	-23	1
>TalC	Os11N3_positive_TalC	17.624	-23	2
