# Supplementary material for: An Improved Method for TAL Effectors DNA-Binding Sites Prediction Reveals Functional Convergence in TAL Repertoires of Xanthomonas oryzae Strains
Source: PLoS One. 2013 Jul 15;8(7):e68464. doi: 10.1371/journal.pone.0068464 (PMC3711819; doi:10.1371/journal.pone.0068464)
Supplement: Datasets S3 — Script files for Talvez. (TAR) [file pone.0068464.s015.tar › TALVEZ_3.1/tmp/TALCONTROL_RVDs_pwms.txt]

>Artx1
=	0	30	0	70
=	50	10	5	0
=	5	10	1	50
=	5	10	1	50
=	10	50	0	5
=	5	10	1	50
=	30	10	30	1
=	30	10	30	1
=	30	10	30	1
=	50	10	5	0
=	10	50	0	5
=	30	10	30	1
=	5	10	1	50
=	5	10	1	50
>AvrBs3
=	0	30	0	70
=	10	50	0	5
=	5	10	1	50
=	20	7	10	7
=	5	10	1	50
=	50	10	5	0
=	50	10	5	0
=	50	10	5	0
=	10	50	0	5
=	10	50	0	5
=	5	10	1	50
=	20	7	10	7
=	20	7	10	7
=	10	50	0	5
=	10	50	0	5
=	10	50	0	5
=	5	10	1	50
=	10	50	0	5
=	5	10	1	50
>AvrBs3Drep16
=	0	30	0	70
=	10	50	0	5
=	5	10	1	50
=	20	7	10	7
=	5	10	1	50
=	50	10	5	0
=	50	10	5	0
=	50	10	5	0
=	10	50	0	5
=	10	50	0	5
=	5	10	1	50
=	10	50	0	5
=	5	10	1	50
=	10	50	0	5
=	5	10	1	50
>AvrBs3Drep19
=	0	30	0	70
=	10	50	0	5
=	5	10	1	50
=	20	7	10	7
=	5	10	1	50
=	50	10	5	0
=	50	10	5	0
=	50	10	5	0
=	10	50	0	5
=	10	50	0	5
=	5	10	1	50
=	20	7	10	7
=	20	7	10	7
=	5	10	1	50
=	10	50	0	5
=	5	10	1	50
>AvrHah1
=	0	30	0	70
=	30	10	30	1
=	5	10	1	50
=	50	10	5	0
=	50	10	5	0
=	50	10	5	0
=	10	50	0	5
=	10	50	0	5
=	5	10	1	50
=	30	10	30	1
=	50	10	5	0
=	10	50	0	5
=	10	50	0	5
=	10	50	0	5
=	5	10	1	50
>AvrXA10
=	0	30	0	70
=	50	10	5	0
=	5	10	1	50
=	50	10	5	0
=	5	10	1	50
=	50	10	5	0
=	50	10	5	0
=	30	10	30	1
=	10	50	0	5
=	50	10	5	0
=	10	50	0	5
=	30	10	30	1
=	5	10	1	50
=	20	7	10	7
=	5	10	1	50
=	10	50	0	5
=	1	4	1	3
>AvrXa27
=	0	30	0	70
=	50	10	5	0
=	30	10	30	1
=	1	4	1	3
=	5	10	1	50
=	20	7	10	7
=	30	10	30	1
=	30	10	30	1
=	30	10	30	1
=	50	10	5	0
=	30	10	30	1
=	50	10	5	0
=	1	4	1	3
=	10	50	0	5
=	10	50	0	5
=	50	10	5	0
=	5	10	1	50
=	5	10	1	50
>AvrXa7
=	0	30	0	70
=	50	10	5	0
=	5	10	1	50
=	50	10	5	0
=	50	10	5	0
=	20	7	10	7
=	10	50	0	5
=	30	10	30	1
=	10	50	0	5
=	10	50	0	5
=	10	50	0	5
=	20	7	10	7
=	1	4	1	3
=	1	4	1	3
=	10	50	0	5
=	10	50	0	5
=	20	7	10	7
=	20	7	10	7
=	30	10	30	1
=	30	10	30	1
=	1.5	1.0	1.0	1.0
=	1.0	1.0	1.0	1.5
=	1.5	1.0	1.5	1.0
=	1.5	1.0	1.0	1.0
=	1.0	1.0	1.0	1.0
=	1.5	1.0	1.0	1.0
=	1.0	1.0	1.0	1.0
>Dhax3
=	0	30	0	70
=	10	50	0	5
=	10	50	0	5
=	10	50	0	5
=	5	10	1	50
=	5	10	1	50
=	5	10	1	50
=	20	7	10	7
=	5	10	1	50
=	10	50	0	5
=	5	10	1	50
=	10	50	0	5
=	5	10	1	50
>Hax2
=	0	30	0	70
=	30	10	30	1
=	5	10	1	50
=	5	10	1	50
=	50	10	5	0
=	5	10	1	50
=	5	10	1	50
=	10	50	0	5
=	5	10	1	50
=	10	50	0	5
=	50	10	5	0
=	10	50	0	5
=	50	10	5	0
=	10	50	0	5
=	5	10	1	50
=	10	50	0	5
=	5	10	1	50
=	10	50	0	5
=	10	50	0	5
=	5	10	1	50
=	1.0	1.0	1.0	1.5
=	1.5	1.0	1.0	1.0
=	1.0	1.0	1.0	1.5
>Hax3
=	0	30	0	70
=	50	10	5	0
=	10	50	0	5
=	50	10	5	0
=	10	50	0	5
=	10	50	0	5
=	10	50	0	5
=	20	7	10	7
=	20	7	10	7
=	20	7	10	7
=	10	50	0	5
=	50	10	5	0
=	5	10	1	50
>Hax4
=	0	30	0	70
=	50	10	5	0
=	10	50	0	5
=	10	50	0	5
=	5	10	1	50
=	20	7	10	7
=	20	7	10	7
=	50	10	5	0
=	10	50	0	5
=	5	10	1	50
=	50	10	5	0
=	20	7	10	7
=	50	10	5	0
=	5	10	1	50
=	50	10	5	0
=	5	10	1	50
>KLF4artificial
=	0	30	0	70
=	5	10	1	50
=	10	50	0	5
=	5	10	1	50
=	5	10	1	50
=	50	10	5	0
=	10	50	0	5
=	5	10	1	50
=	5	10	1	50
=	50	10	5	0
=	5	10	1	50
=	50	10	5	0
=	50	10	5	0
=	10	50	0	5
>PthXo1
=	0	30	0	70
=	30	10	30	1
=	10	50	0	5
=	50	10	5	0
=	5	10	1	50
=	10	50	0	5
=	5	10	1	50
=	1	4	1	3
=	10	50	0	5
=	10	50	0	5
=	50	10	5	0
=	5	10	1	50
=	5	10	1	50
=	50	10	5	0
=	10	50	0	5
=	5	10	1	50
=	30	10	30	1
=	5	10	1	50
=	50	10	5	0
=	50	10	5	0
=	1.5	1.0	1.0	1.0
=	1.5	1.0	1.0	1.0
=	1.0	1.0	1.0	1.0
=	1.5	1.0	1.0	1.0
=	1.0	1.0	1.0	1.0
>PthXo3
=	0	30	0	70
=	50	10	5	0
=	5	10	1	50
=	50	10	5	0
=	5	10	1	50
=	50	10	5	0
=	50	10	5	0
=	50	10	5	0
=	10	50	0	5
=	30	10	30	1
=	10	50	0	5
=	10	50	0	5
=	10	50	0	5
=	5	10	1	50
=	10	50	0	5
=	1	4	1	3
=	10	50	0	5
=	50	10	5	0
=	10	50	0	5
=	30	10	30	1
=	1.5	1.0	1.0	1.0
=	1.5	1.0	1.0	1.0
=	1.5	1.0	1.5	1.0
=	1.5	1.0	1.5	1.0
=	1.0	1.0	1.0	1.5
=	1.5	1.0	1.5	1.0
=	1.0	1.5	1.0	1.0
=	1.0	1.0	1.0	1.0
=	1.5	1.0	1.0	1.0
=	1.0	1.0	1.0	1.0
>PthXo6
=	0	30	0	70
=	50	10	5	0
=	0	0	0	1
=	50	10	5	0
=	30	10	30	1
=	30	10	30	1
=	30	10	30	1
=	30	10	30	1
=	30	10	30	1
=	10	50	0	5
=	50	10	5	0
=	10	50	0	5
=	5	10	1	50
=	10	50	0	5
=	50	10	5	0
=	1	4	1	3
=	20	7	10	7
=	50	10	5	0
=	50	10	5	0
=	5	10	1	50
=	1.0	1.5	1.0	1.0
=	1.5	1.0	1.0	1.0
=	1.5	1.0	1.0	1.0
=	1.0	1.0	1.0	1.5
>PthXo7
=	0	30	0	70
=	50	10	5	0
=	5	10	1	50
=	50	10	5	0
=	50	10	5	0
=	1	4	1	3
=	30	10	30	1
=	10	50	0	5
=	10	50	0	5
=	1	4	1	3
=	50	10	5	0
=	50	10	5	0
=	50	10	5	0
=	5	10	1	50
=	10	50	0	5
=	5	10	1	50
=	30	10	30	1
=	20	7	10	7
=	30	10	30	1
=	10	50	0	5
=	1.0	1.5	1.0	1.0
=	1.0	1.0	1.0	1.5
=	1.0	1.0	1.0	1.0
>Tal1c
=	0	30	0	70
=	10	50	0	5
=	10	50	0	5
=	10	50	0	5
=	10	50	0	5
=	10	50	0	5
=	5	10	1	50
=	10	50	0	5
=	30	10	30	1
=	10	50	0	5
=	5	10	1	50
=	5	10	1	50
=	30	10	30	1
=	10	50	0	5
=	1	4	1	3
=	5	10	1	50
=	5	10	1	50
>Tal2g
=	0	30	0	70
=	30	10	30	1
=	30	10	30	1
=	10	50	0	5
=	1	4	1	3
=	20	7	10	7
=	20	7	10	7
=	1	1	1	1
=	50	10	5	0
=	1	1	1	1
=	10	50	0	5
=	10	50	0	5
=	5	10	1	50
=	10	50	0	5
=	20	7	10	7
=	30	10	30	1
=	10	50	0	5
=	5	10	1	50
>Tal5
=	0	30	0	70
=	30	10	30	1
=	10	50	0	5
=	30	10	30	1
=	10	50	0	5
=	5	10	1	50
=	10	50	0	5
=	10	50	0	5
=	5	10	1	50
=	10	50	0	5
=	50	10	5	0
=	50	10	5	0
=	30	10	30	1
=	10	50	0	5
=	10	50	0	5
=	1	4	1	3
=	5	10	1	50
=	10	50	0	5
=	50	10	5	0
>Tal9A
=	0	30	0	70
=	10	50	0	5
=	10	50	0	5
=	10	50	0	5
=	5	10	1	50
=	1	4	1	3
=	30	10	30	1
=	10	50	0	5
=	10	50	0	5
=	1	4	1	3
=	50	10	5	0
=	50	10	5	0
=	30	10	30	1
=	10	50	0	5
=	3	1	1	0
=	10	50	0	5
=	10	50	0	5
=	50	10	5	0
=	10	50	0	5
=	5	10	1	50
=	5	10	1	50
>TalC
=	0	30	0	70
=	20	7	10	7
=	5	10	1	50
=	20	7	10	7
=	10	50	0	5
=	50	10	5	0
=	5	10	1	50
=	30	10	30	1
=	5	10	1	50
=	10	50	0	5
=	50	10	5	0
=	30	10	30	1
=	1	4	1	3
=	50	10	5	0
=	30	10	30	1
=	10	50	0	5
=	5	10	1	50
=	50	10	5	0
=	30	10	30	1
=	1	4	1	3
=	1.0	1.5	1.0	1.0
=	1.5	1.0	1.5	1.0
=	1.0	1.0	1.0	1.5
>PthB
=	0	30	0	70
=	50	10	5	0
=	5	10	1	50
=	50	10	5	0
=	30	10	30	1
=	50	10	5	0
=	10	50	0	5
=	20	7	10	7
=	20	7	10	7
=	30	10	30	1
=	5	10	1	50
=	10	50	0	5
=	30	10	30	1
