# Supplementary material for: An Improved Method for TAL Effectors DNA-Binding Sites Prediction Reveals Functional Convergence in TAL Repertoires of Xanthomonas oryzae Strains
Source: PLoS One. 2013 Jul 15;8(7):e68464. doi: 10.1371/journal.pone.0068464 (PMC3711819; doi:10.1371/journal.pone.0068464)
Supplement: Datasets S3 — Script files for Talvez. (TAR) [file pone.0068464.s015.tar › TALVEZ_3.1/tmp/TALCONTROL_RVDsThresholdsTALs]

Artx1	9
AvrBs3	9
AvrBs3Drep16	9
AvrBs3Drep19	9
AvrHah1	9
AvrXA10	9
AvrXa27	9
AvrXa7	9
Dhax3	9
Hax2	9
Hax3	9
Hax4	9
KLF4artificial	9
PthXo1	9
PthXo3	9
PthXo6	9
PthXo7	9
Tal1c	9
Tal2g	9
Tal5	9
Tal9A	9
TalC	9
PthB	9
