# Supplementary material for: An Improved Method for TAL Effectors DNA-Binding Sites Prediction Reveals Functional Convergence in TAL Repertoires of Xanthomonas oryzae Strains
Source: PLoS One. 2013 Jul 15;8(7):e68464. doi: 10.1371/journal.pone.0068464 (PMC3711819; doi:10.1371/journal.pone.0068464)
Supplement: Datasets S3 — Script files for Talvez. (TAR) [file pone.0068464.s015.tar › TALVEZ_3.1/tmp/output.locations]

>	Artx1	2
Artbox1_positive_Artx1	-14
Artboxmut1_positive_Artx1	-14
>	AvrBs3	6
Bsr3-UPA-Box_negative_AvrBs3Drep16	-19
Bsr3-UPA-Box_positive_AvrBs3	-19
Bsr3-UPA-Box_positive_AvrBs3Drep19	-19
Bsr3-UPA-Box_positive_AvrHah1	-19
UPA10_positive_AvrBs3	-19
UPA20_positive_AvrBs3	-19
>	AvrBs3Drep16	4
Bs3-E-UPA-like-box_negative_AvrBs3	-19
Bs3-E-UPA-like-box_negative_AvrBs3Drep19	-19
Bs3-E-UPA-like-box_negative_AvrHah1	-19
Bs3-E-UPA-like-box_positive_AvrBs3Drep16	-19
>	AvrHah1	5
Bsr3-UPA-Box_negative_AvrBs3Drep16	-17
Bsr3-UPA-Box_positive_AvrBs3	-17
Bsr3-UPA-Box_positive_AvrBs3Drep19	-17
Bsr3-UPA-Box_positive_AvrHah1	-17
UPA20_positive_AvrBs3	-17
>	AvrXA10	2
AvrXa10box1_positive_AvrXA10	-17
AvrXa10box2_positive_AvrXA10	-17
>	AvrXa27	2
XA27_positive_AvrXa27	-18
xa27-B10_positive_AvrXa27	-18
>	Dhax3	1
Dhax3box-art_positive_Dhax3	-13
>	Hax2	4
Hax2box_positive_Hax2	-23
Hax2boxmut1_negative_Hax2	-23
Hax2boxmut2_negative_Hax2	-23
Hax2boxmut3_negative_Hax2	-23
>	Hax3	2
Hax3box1_positive_Hax3	-13
Hax3boxmut3_negative_Hax3	-13
>	Hax4	4
Hax4box_positive_Hax4	-16
Hax4mut10_positive_Hax4	-16
Hax4mut11_positive_Hax4	-16
Hax4mut12_positive_Hax4	-16
>	KLF4artificial	1
Klf4box_positive_KLF4artificial	-14
>	PthXo1	6
Xa13-(IR24)_positive_PthXo1	-25
xa13mut75CA_positive_PthXo1	-25
xa13mut77AG_negative_PthXo1	-25
xa13mut78CA_negative_PthXo1	-25
xa13mutA_negative_PthXo1	-25
xa13mutC_negative_PthXo1	-25
>	PthXo3	1
Os11N3_positive_PthXo3	-30
>	PthXo6	2
OsTFX1_positive_PthXo6	-24
OsTFX1DT_positive_PthXo6	-24
>	Tal1c	1
OsHen1-(LOC-Os07g06970.1)_positive_Tal1c	-17
>	Tal2g	1
Os-06g46500.1_positive_Tal2g	-18
>	Tal5	1
Os11N3_positive_Tal5	-19
>	Tal9A	1
OsHen1-(LOC-Os07g06970.1)_positive_Tal9A	-21
>	TalC	2
Os11N3_positive_TalC	-23
Os11N3-BOXO_positive_TalC	-23
