# Supplementary material for: An Improved Method for TAL Effectors DNA-Binding Sites Prediction Reveals Functional Convergence in TAL Repertoires of Xanthomonas oryzae Strains
Source: PLoS One. 2013 Jul 15;8(7):e68464. doi: 10.1371/journal.pone.0068464 (PMC3711819; doi:10.1371/journal.pone.0068464)
Supplement: Datasets S3 — Script files for Talvez. (TAR) [file pone.0068464.s015.tar › TALVEZ_3.1/TALCONTROL_RVDs.txt]

>Artx1	NI-NG-NG-HD-NG-NN-NN-NN-NI-HD-NN-NG-NG
>AvrBs3	HD-NG-NS-NG-NI-NI-NI-HD-HD-NG-NS-NS-HD-HD-HD-NG-HD-NG
>AvrBs3Drep16	HD-NG-NS-NG-NI-NI-NI-HD-HD-NG-HD-NG-HD-NG
>AvrBs3Drep19	HD-NG-NS-NG-NI-NI-NI-HD-HD-NG-NS-NS-NG-HD-NG
>AvrHah1	NN-IG-NI-NI-NI-HD-HD-NG-NN-NI-HD-HD-HD-NG
>AvrXA10	NI-HG-NI-HG-NI-NI-NN-HD-NI-HD-NN-HG-NS-NG-HD-N*
>AvrXa27	NI-NN-N*-NG-NS-NN-NN-NN-NI-NN-NI-N*-HD-HD-NI-NG-NG
>AvrXa7	NI-HG-NI-NI-NS-HD-NN-HD-HD-HD-NS-N*-N*-HD-HD-NS-NS-NN-NN-NI-NG-NN-NI-N*-NS-N*
>Dhax3	HD-HD-HD-NG-NG-NG-NS-NG-HD-NG-HD-NG
>Hax2	NN-IG-NG-NI-NG-NG-HD-NG-HD-NI-HD-NI-HD-NG-HD-NG-HD-HD-NG-NG-NI-NG
>Hax3	NI-HD-NI-HD-HD-HD-NS-NS-NS-HD-NI-NG
>Hax4	NI-HD-HD-NG-NS-NS-NI-HD-NG-NI-NS-NI-NG-NI-NG
>KLF4artificial	NG-HD-NG-NG-NI-HD-NG-NG-NI-NG-NI-NI-HD
>PthXo1	NN-HD-NI-HG-HD-NG-N*-HD-HD-NI-NG-NG-NI-HD-NG-NN-NG-NI-NI-NI-NI-N*-NS-N*
>PthXo3	NI-HG-NI-HG-NI-NI-NI-HD-NN-HD-HD-HD-NG-HD-N*-HD-NI-HD-NN-NS-NI-NN-NN-NG-NN-HD-N*-NS-N*
>PthXo6	NI-H*-NI-NN-NN-NN-NN-NN-HD-NI-HD-HG-HD-NI-N*-NS-NI-NI-HG-HD-NS-NS-NG
>PthXo7	NI-NG-NI-NI-N*-NN-HD-HD-N*-NI-NI-NI-NG-HD-HG-NN-NS-NN-HD-HD-NG-N*
>Tal1c	HD-HD-HD-HD-HD-NG-HD-NN-HD-NG-HG-NN-HD-N*-NG-NG
>Tal2g	NN-NN-ND-N*-NS-NS-YG-NI-SN-HD-HD-NG-HD-NS-NN-HD-NG
>Tal5	NN-HD-NN-HD-NG-HD-HD-NG-HD-NI-NI-NN-HD-HD-N*-NG-HD-NI
>Tal9A	HD-HD-HD-NG-N*-NN-HD-HD-N*-NI-NI-NN-HD-HI-ND-HD-NI-HD-NG-NG
>TalC	NS-NG-NS-HD-NI-NG-NN-NG-HD-NI-NN-N*-NI-NN-HD-NG-NI-NN-N*-HD-NN-NG
>PthB	NI-NG-NI-NN-NI-HD-NS-NS-NN-NG-HD-NN
