# Supplementary material for: An Improved Method for TAL Effectors DNA-Binding Sites Prediction Reveals Functional Convergence in TAL Repertoires of Xanthomonas oryzae Strains
Source: PLoS One. 2013 Jul 15;8(7):e68464. doi: 10.1371/journal.pone.0068464 (PMC3711819; doi:10.1371/journal.pone.0068464)
Supplement: Datasets S3 — Script files for Talvez. (TAR) [file pone.0068464.s015.tar › TALVEZ_3.1/mat2]

HA	1.0	1.5	1.0	1.0
NA	1.0	1.5	1.0	1.0
HD	1.0	1.5	1.0	1.0
ND	1.0	1.5	1.0	1.0
HG	1.0	1.0	1.0	1.5
IG	1.0	1.0	1.0	1.5
NG	1.0	1.0	1.0	1.5
HI	1.5	1.0	1.0	1.0
NI	1.5	1.0	1.0	1.0
NK	1.0	1.0	1.5	1.0
HN	1.5	1.0	1.5	1.0
NN	1.5	1.0	1.5	1.0
NS	1.5	1.0	1.0	1.0
H*	1.0	1.0	1.0	1.0
N*	1.0	1.0	1.0	1.0
OO	1.0	1.0	1.0	1.5
XX	1	1	1	1
