# Supplementary material for: An Improved Method for TAL Effectors DNA-Binding Sites Prediction Reveals Functional Convergence in TAL Repertoires of Xanthomonas oryzae Strains
Source: PLoS One. 2013 Jul 15;8(7):e68464. doi: 10.1371/journal.pone.0068464 (PMC3711819; doi:10.1371/journal.pone.0068464)
Supplement: Datasets S3 — Script files for Talvez. (TAR) [file pone.0068464.s015.tar › TALVEZ_3.1/mat1]

HA	2	5	2	2
NA	1	2	1	0
HD	10	50	0	5
ND	10	50	0	5
HG	5	10	1	50
IG	5	10	1	50
NG	5	10	1	50
HI	3	1	1	0
NI	50	10	5	0
NK	1	1	5	1
HN	2	1	2	0
NN	30	10	30	1
NS	20	7	10	7
H*	0	0	0	1
N*	1	4	1	3
OO	0	30	0	70
XX	1	1	1	1
