# Supplementary material for: An Improved Method for TAL Effectors DNA-Binding Sites Prediction Reveals Functional Convergence in TAL Repertoires of Xanthomonas oryzae Strains
Source: PLoS One. 2013 Jul 15;8(7):e68464. doi: 10.1371/journal.pone.0068464 (PMC3711819; doi:10.1371/journal.pone.0068464)
Supplement: Datasets S3 — Script files for Talvez. (TAR) [file pone.0068464.s015.tar › TALVEZ_3.1/tmp/output.scores]

>	Artx1	2
Artbox1_positive_Artx1	15.843
Artboxmut1_positive_Artx1	10.536
>	AvrBs3	6
Bsr3-UPA-Box_negative_AvrBs3Drep16	10.858
Bsr3-UPA-Box_positive_AvrBs3	10.858
Bsr3-UPA-Box_positive_AvrBs3Drep19	10.858
Bsr3-UPA-Box_positive_AvrHah1	10.858
UPA10_positive_AvrBs3	9.115
UPA20_positive_AvrBs3	12.622
>	AvrBs3Drep16	4
Bs3-E-UPA-like-box_negative_AvrBs3	11.676
Bs3-E-UPA-like-box_negative_AvrBs3Drep19	11.676
Bs3-E-UPA-like-box_negative_AvrHah1	11.676
Bs3-E-UPA-like-box_positive_AvrBs3Drep16	11.676
>	AvrHah1	5
Bsr3-UPA-Box_negative_AvrBs3Drep16	10.827
Bsr3-UPA-Box_positive_AvrBs3	10.827
Bsr3-UPA-Box_positive_AvrBs3Drep19	10.827
Bsr3-UPA-Box_positive_AvrHah1	10.827
UPA20_positive_AvrBs3	13.757
>	AvrXA10	2
AvrXa10box1_positive_AvrXA10	13.058
AvrXa10box2_positive_AvrXA10	15.712
>	AvrXa27	2
XA27_positive_AvrXa27	10.116
xa27-B10_positive_AvrXa27	10.803
>	Dhax3	1
Dhax3box-art_positive_Dhax3	11.582
>	Hax2	4
Hax2box_positive_Hax2	19.623
Hax2boxmut1_negative_Hax2	17.216
Hax2boxmut2_negative_Hax2	17.903
Hax2boxmut3_negative_Hax2	16.934
>	Hax3	2
Hax3box1_positive_Hax3	10.089
Hax3boxmut3_negative_Hax3	9.131
>	Hax4	4
Hax4box_positive_Hax4	13.044
Hax4mut10_positive_Hax4	9.875
Hax4mut11_positive_Hax4	14.945
Hax4mut12_positive_Hax4	10.205
>	KLF4artificial	1
Klf4box_positive_KLF4artificial	13.014
>	PthXo1	6
Xa13-(IR24)_positive_PthXo1	13.585
xa13mut75CA_positive_PthXo1	11.982
xa13mut77AG_negative_PthXo1	12.609
xa13mut78CA_negative_PthXo1	11.982
xa13mutA_negative_PthXo1	12.258
xa13mutC_negative_PthXo1	11.153
>	PthXo3	1
Os11N3_positive_PthXo3	15.662
>	PthXo6	2
OsTFX1_positive_PthXo6	12.476
OsTFX1DT_positive_PthXo6	11.518
>	Tal1c	1
OsHen1-(LOC-Os07g06970.1)_positive_Tal1c	14.038
>	Tal2g	1
Os-06g46500.1_positive_Tal2g	12.401
>	Tal5	1
Os11N3_positive_Tal5	14.097
>	Tal9A	1
OsHen1-(LOC-Os07g06970.1)_positive_Tal9A	13.834
>	TalC	2
Os11N3_positive_TalC	17.624
Os11N3-BOXO_positive_TalC	20.884
