# Supplementary material for: An Improved Method for TAL Effectors DNA-Binding Sites Prediction Reveals Functional Convergence in TAL Repertoires of Xanthomonas oryzae Strains
Source: PLoS One. 2013 Jul 15;8(7):e68464. doi: 10.1371/journal.pone.0068464 (PMC3711819; doi:10.1371/journal.pone.0068464)
Supplement: Datasets S4 — Script files for Storyteller. (TAR) [file pone.0068464.s016.tar]

Archive with 21 entries (18 files):
- Storytaller code/hmmer-2/hmmalign
- Storytaller code/hmmer-2/hmmbuild
- Storytaller code/hmmer-2/hmmemit
- Storytaller code/hmmer-2/hmmfetch
- Storytaller code/hmmer-2/hmmindex
- Storytaller code/hmmer-2/hmmpfam
- Storytaller code/hmmer-2/hmmsearch
- Storytaller code/hmmer-2/hmmcalibrate
- Storytaller code/hmmer-2/hmmconvert
- Storytaller code/codeGenerator2.4.pl
- Storytaller code/STORYTALLER_exeandparser.pl
- Storytaller code/TALCONTROL_RVDs.txt
- Storytaller code/TALCONTROL_Promoters.FASTA~
- Storytaller code/complete.csv
- Storytaller code/code_newmatrix.txt~
- Storytaller code/code_newmatrix.txt
- Storytaller code/TALCONTROL_Promoters.FASTA
- Storytaller code/outputcomplete.csv
- Storytaller code/hmmer-2
- Storytaller code/tmp
- Storytaller code
