# Supplementary material for: An Improved Method for TAL Effectors DNA-Binding Sites Prediction Reveals Functional Convergence in TAL Repertoires of Xanthomonas oryzae Strains
Source: PLoS One. 2013 Jul 15;8(7):e68464. doi: 10.1371/journal.pone.0068464 (PMC3711819; doi:10.1371/journal.pone.0068464)
Supplement: Datasets S4 — Script files for Storyteller. (TAR) [file pone.0068464.s016.tar › Storytaller code/codeGenerator2.4.pl]

#!/usr/bin/perl -w

####################################################
# Script by Luis M. Rodriguez-R                    #
#   < lmrodriguezr at gmail dot com >              #
#   Created 13 - V - 2010                          #
#   Last modification 21 - II - 2011               #
#   codeGenerator v2.3                             #
# ------------------------------------------------ #
# The code used here is based on the data reported #
# by Boch et al. 2009. Science 326(5959):1509-12.  #
# Particularly from Figure 1C.                     #
# ------------------------------------------------ #
# Web address:                                     #
#   http://bioinfo-prod.mpl.ird.fr/tales/          #
####################################################

use strict;
use Switch;
use List::Util qw(min max);
use Getopt::Long;

my $hmm2 = "./hmmer-2/";
=head code
 This is the occurrences matrix (observed actual interactions) between each
 HVAA and each nucleotide.  This table is translated into a frequency table,
 but please note that the vector [90,10,10,0] is different of [9,1,1,0] if
 you active the pseudocounts option.  The higher the count, the lower the
 allowed noise for zero values.  This apply only to vectors including zeroes
 when pseudocounts is active.  For example, the row [90,50,30,20] is identical
 to [9,5,3,2] regardless of the selection.
=cut
my $def_code;
my $code_file;

my $rounds = 1e5;

my $pseudocounts = 1; # Apply the psudocounts principle before noise function?

=head error_params
 error_funct describes the function used to calculate the noise, where a is
 the error_a variable, and X is the ratio between the position in the chain
 and the total length:
   * "none": ε = 0
   * "constant": ε = a
   * "linear": ε = aX - min(0,a)
   * "parabolic": ε = max(0,a)-4a(X - 0.5)^2
   * "hvaa-dependent": ε = a * { 1 - n(hvaa[p]) / max(n(hvaa[*])) }
 Note that the error of the 0-th position is 0, regardless of the function.
=cut
my $error_funct = "constant";
my $error_a = 1e-3;	# Any real value between -1 and 1.  |a| ≥ error ≥ 0
my $us_file = "all.1kUpstream"; # Fasta file with 1kb upstream each gene
# ------------------------------------------------- #

# ------------------------------------------------- Read input
my $help = 0;
my @HVAA = ();
my $file = "";
my $gaps_prob = 1e-3;
my ($max_evalue, $min_score);
my $job_name = '';
Getopt::Long::GetOptions(
	'help|?'	=> \$help,
	'hvaa=s{1,}'=> sub { push @HVAA, split /[,\-\s]/, $_[1] if $_[1] },
	'rounds=f'	=> \$rounds,
	'code=s{1,}'	=> sub { my @s = split /:/, $_[1]; my @v = split /,/, $s[1]; $def_code->{uc $s[0]} = \@v },
	'nopseudocounts'=> sub { $pseudocounts = 0 },
	'errorfunct=s'	=> \$error_funct,
	'errora=f'	=> \$error_a,
	'usfile=s'	=> \$us_file,
	'file=s'	=> \$file,
	'maxevalue=f'	=> \$max_evalue,
	'minscore=f'	=> \$min_score,
	'gaps=f'	=> \$gaps_prob,
	'codefile=s'	=> \$code_file,
	'jobname=s'	=> \$job_name,
);

unshift @HVAA, "00" unless $HVAA[0] eq "00";
if(defined $code_file){
   open CF, "<", $code_file or die "I can not open '$code_file':$!\n";
   while(<CF>){
      chomp;
      s/\s*#.*//;
      next if m/^\s*$/;
      my @row = split /\t/, $_;
      my $hvaa = shift @row;
      for my $k (0 .. $#row){ $row[$k]+=0 }
      $def_code->{$hvaa} = \@row unless $def_code->{$hvaa};
   }
   close CF;
}
my @NT = ("A","C","G","T");
my %code = %$def_code;
die "Undefined code" unless %code;
my $max_hvaa_n = 1;
my %sum_hvaa_n = ();
for my $hvaa (keys %code){
   my $hvaa_sum = 0;
   for my $pair (@{$code{$hvaa}}){ $hvaa_sum += $pair }
   $max_hvaa_n = max($max_hvaa_n, $hvaa_sum);
   $sum_hvaa_n{$hvaa} = $hvaa_sum;
}

# ------------------------------------------------- Build error function
my @err = (0);
HVAA:for my $p (1 .. $#HVAA){
	my $x = $p/$#HVAA;
	#switch($error_funct) {
	if($error_funct eq "none")		{ $err[$p] = 0 }
	elsif($error_funct eq "constant")	{ $err[$p] = abs($error_a) }
	elsif($error_funct eq "linear")		{ $err[$p] = $error_a*$x - min($error_a, 0) }
	elsif($error_funct eq "parabolic")	{ $err[$p] = max($error_a, 0) - (4*$error_a*(($x-0.5)**2)) }
	elsif($error_funct eq "hvaa-dependent")	{ my $sum = $sum_hvaa_n{$HVAA[$p]}; $sum||= $sum_hvaa_n{'XX'};
						  $err[$p] = abs($error_a) * (1 - $sum/$max_hvaa_n); }
	#}
}

# ------------------------------------------------- Create a frequency matrix
my %decode = ();
for my $k (keys %code){
	my $N = 0;
	my $pc_k = 0;
	my($pc_f1,$pc_f0);
	my $p = 0;
	$decode{$k}=[];
	for( @{$code{$k}} ){ $pc_k++ unless $_; $N+=$_ }
	$pc_f1 = $N/($N+1);
	$pc_f0 = 1/($pc_k*($N+1)) if $pc_k;
	#DEBUG my $sum = 0;
	NT: for( 0 .. $#{$code{$k}} ){
		$decode{$k}->[$_] = ($code{$k}->[$_]/$N)*($pseudocounts && $pc_k?$pc_f1:1);
		if($pseudocounts){
			$decode{$k}->[$_] ||= $pc_f0;
		}
		#DEBUG $sum += $decode{$k}->[$_];
	}
	#DEBUG die "$k: Reached $sum: ".join(", ", @{$decode{$k}}) unless $sum == 1;
	# No longer required:
	#  This line corrects a small bias caused by precision limit
	#  $decode{$k}->[$_] = $decode{$k}->[$_] / $decode{$k}->[3] for(0 .. 3);
}

# ------------------------------------------------- Construct the alignment
open STO, ">", "$file.sto" or die "$0: Unable to create '$file.sto': $!\n";
print STO "# STOCKHOLM 1.0\n";
ROUND: for(1 .. $rounds){
	print STO "$_ ";
	HVAA: for my $pos (0 .. $#HVAA){
		my $hvaa = uc $HVAA[$pos];
		if(rand() < $gaps_prob){
			print STO "-";
			next HVAA;
		}
		my $index = rand;
		$hvaa = "XX" if rand(1) <= $err[$pos] || !defined $decode{$hvaa};
		my $accum = 0;
		NT: for(0 .. $#{$decode{$hvaa}}){
			$accum+= $decode{$hvaa}->[$_];
			if($accum >= $index){ print STO $NT[$_]; next HVAA }
		}
		die "Error: I can not find the adequate nucleotide ($index / $accum)";
	}
	print STO "\n";
}
print STO "//\n";
close STO;

# ------------------------------------------------- Build the HMM and search
if(-s "$file.hmm"){ unlink "$file.hmm" or die "$0: Unable to delete '$file.hmm': $!\n" }
my $hmmbuild = $hmm2 . "hmmbuild";
my $hmmcalibrate = $hmm2 . "hmmcalibrate";
my $hmmsearch = $hmm2 . "hmmsearch";
`$hmmbuild '$file.hmm' '$file.sto'`;
`$hmmcalibrate '$file.hmm'`;
`$hmmsearch -E '$max_evalue' '$file.hmm' '$us_file' > '$file.hmmsearch'`;

# ------------------------------------------------- Parse results
open SEARCH, "<", "$file.hmmsearch" or die "$0: Unable to execute hmmsearch: $!\n";
open FIND, ">", "$file.tmp" or die "$0: Unable to open '$file.tmp': $!\n";
my $onAln=0;
my ($id,$id10,$from,$to,$seq,$score,$desc1,$pattern,$patlen,$match);
my $seqtype = $us_file =~ m/\.1kUpstream/ ? 'UP' : 'WHOLE';
while(<SEARCH>){
	chomp;
	if(m/Alignments of top-scoring domains:/){
		$onAln=1
	}elsif($onAln){
	   if(m/^(([^\|]+)\|?.*): domain \d+ of \d+, from (\d+) to (\d+): score ([\d\.]+), E = ([\d\.]+)/){
			$id=$2; $desc1=$1; $from=$3; $to=$4; $score=$5;
			$id10=substr $desc1, 0, 10;
			$id10 =~ s/\|/\\|/;
			$desc1 =~ s/^[^\|]+\|?//;
	   }elsif($id){
			if(m/^\s+\*->([^<]+)<-\*/){
				$pattern=$1;
				$patlen=length $pattern;
			}elsif(m/^\s+([A-Za-z +]{$patlen})   /){
				$match=$1;
			}elsif(m/^\s+$id10\s+$from\s+([A-Za-z]+)\s+$to/){
				$seq = $1;
				print FIND "$id\t".
					($seqtype eq 'UP' ? 1000-$to : 'unknown').
					"\t$score\t$seq\t<pre>$pattern<br/>$match</pre>\t".
					($seqtype eq 'UP' ? $desc1 : "$from-$to")."\n";
			}
	   }
	}
}
close SEARCH;
close FIND;

# ------------------------------------------------- Build report
print "# Job name: $job_name, Sequence: $us_file\n";
print "".($seqtype eq 'UP' ? "ID" : "CHR").
	"\tDISTANCE\tSCORE\tSEQUENCE\tPATTERN MATCH\tLOCATION\tDESCRIPTION\n";
open TMP, "<", "$file.tmp" or die "I can't read the temporal file '$file.tmp': $!\n";
while(<TMP>){
	chomp;
	my @cols = split "\t",$_;
	next if $cols[2] < $min_score;
	my $id = $cols[0];
	if($seqtype eq 'UP'){
		if(-s "$us_file.index"){
			open DESC, "<", "$us_file.index"
			or die "I can not open '$us_file.index': $!\n";
		}else{
			open DESC, "grep '^>' '$us_file' |"
			or die "I can't grep the '$us_file' file: $!\n";
		}
		while(<DESC>){
			chomp;
			if(m/>$id[^ ]* +(.*)/){
				print join ("\t", @cols), "\t$1 \n";
				last;
			}
		}
		close DESC;
	}else{
		$cols[5] = "$id:".$cols[5];
		print join("\t", @cols), "\tunknown \n";
	}
}
close TMP;

open DATA, ">", "$file.graph" or die "$0: Unable to open '$file.graph': $!\n";
print DATA "pos\thvaa\tcntA\tcntC\tcntG\tcntT\tperA\tperC\tperG\tperT\terror\n";
for my $p (0 .. $#HVAA){
   print DATA 	"$p\t".$HVAA[$p]."\t".join("\t",
			defined $code{$HVAA[$p]} ? @{$code{$HVAA[$p]}} : @{$code{'XX'}}).
   		"\t".join("\t",
			defined $decode{$HVAA[$p]} ? @{$decode{$HVAA[$p]}} : @{$code{'XX'}}).
		"\t".$err[$p]."\n";
}
close DATA;

open DONE, ">", "$file.done" or die "$0: Unable to open '$file.done': $!\n";
print DONE "done\n";
close DONE;


__END__

Alignments of top-scoring domains:
LOC_Os02g26470.1|13102.m02866|1000bp_UpstreamSeq|15539205..1553: domain 1 of 1, from 214 to 236: score 13.2, E = 2.1
                   *->Tatacatatcaacagctaaccgt<-*
                      T t+ca at a+ca+ctaacc+t   
  LOC_Os02g2   214    TTTCCACATAAGCAACTAACCAT    236  

LOC_Os02g42250.1|13102.m04672|1000bp_UpstreamSeq|25407599..2540: domain 1 of 2, from 25 to 47: score 11.4, E = 6.7
                   *->Tatacatatcaacagctaaccgt<-*
                      T+t+cat+ caacagcta+ c+    
  LOC_Os02g4    25    TCTCCATGCCAACAGCTAGACAA    47   
