# Supplementary material for: An Improved Method for TAL Effectors DNA-Binding Sites Prediction Reveals Functional Convergence in TAL Repertoires of Xanthomonas oryzae Strains
Source: PLoS One. 2013 Jul 15;8(7):e68464. doi: 10.1371/journal.pone.0068464 (PMC3711819; doi:10.1371/journal.pone.0068464)
Supplement: Datasets S4 — Script files for Storyteller. (TAR) [file pone.0068464.s016.tar › Storytaller code/STORYTALLER_exeandparser.pl]

#!/usr/bin/perl 
use warnings;
use strict;
use Data::Dumper;
use Fatal qw(open close); #Envia mensaje de error


open my $IN0, "< $ARGV[0]"; # Archivos de datos con secuencias de TALs, cada una con un header tipo fasta, header y secuencia separadas pr tabulacion.
my $IN01 = "$ARGV[1]"; # Archivos fasta a escanear
my $outputname = "tmp/$ARGV[2]";
open my $OUT1, ">tmp/STORYTALLERcommands";

while(my $line = <$IN0>){ # Acceso a cada linea del archivo de entrada
	chomp $line;
	my @lineas = split (/\t/, $line); # Divide headers de secuencias
	my $nuname = $lineas[0];
	$nuname =~ s/\>//g;
	$nuname =~ s/\|/_/g; 	
	$nuname =~ s/\//_/g; 
	print $OUT1 "perl codeGenerator2.4.pl -codefile code_newmatrix.txt -hvaa ".$lineas[1]." -file 'tmp/tmpotput".$nuname."' -rounds '1e5' -errora '0.5' -errorfunct 'hvaa-dependent' -maxevalue '700' -minscore '2' -gaps '1e-3' -code '00:1,30,1,70' -usfile ".$IN01." 2>&1 > $outputname".$nuname.".csv\n";
}
close $OUT1; # cerrado de archivos salida
close $IN0; # cerrado de archivos entrada

system ("chmod 777 tmp/STORYTALLERcommands");
system ("tmp/./STORYTALLERcommands");

#######parser
open my $OUT2 , ">$ARGV[2]"."complete.csv";
my @files = glob("$outputname*".".csv"); #creates a list of the files generated in the storytaller output

print $OUT2 "TALID\tCHR\tDISTANCE\tSCORE\tSEQUENCE\tPATTERN MATCH\tLOCATION\tDESCRIPTION\n";

foreach my $file (@files) #asigns filenames to a file variable
	{
	my $talname = $file;
	$talname =~ s/$outputname//g;
	$talname =~ s/.csv//g;  #removes information from output file
	local $/ = undef;
    	open my $BLA, "< $file"; #opens each file
	while(my $data = <$BLA>) #reads file completeley
	   {
	   my @tml = split (/\n/, $data); #separates data from each file in line
	   		for my $j (2 .. $#tml) { #to not operate on the first two lines
					my $line = $tml[$j];
					my @tmpl2 = split (/\t/, $line);
					print $OUT2 "$talname\t$tmpl2[0]\t$tmpl2[1]\t$tmpl2[2]\t$tmpl2[3]\t$tmpl2[5]\t$tmpl2[6]\n"
					}
		}
	close $BLA;
	}
close $OUT2;
exit;
