# Supplementary material for: An Improved Method for TAL Effectors DNA-Binding Sites Prediction Reveals Functional Convergence in TAL Repertoires of Xanthomonas oryzae Strains
Source: PLoS One. 2013 Jul 15;8(7):e68464. doi: 10.1371/journal.pone.0068464 (PMC3711819; doi:10.1371/journal.pone.0068464)
Supplement: Datasets S4 — Script files for Storyteller. (TAR) [file pone.0068464.s016.tar › Storytaller code/code_newmatrix.txt~]

# The code used here is based on the data reported ___modified ALPQ
# by Boch et al. 2009. Science 326(5959):1509-12.
# Particularly from Figure 1C.
#
#HVAA	A	C	G	T
NI	50	10	5	0	
HD	10	50	0	5
NG	5	10	5	50	
IG	1	10	0	50
NK	1	1	5	1
NN	30	10	30	1	
NS	20	7	10	7	
ND	10	50	0	5
N*	1	4	1	3
HG	1	10	0	50
HA	2	5	2	2
HI	3	1	1	0
H*	0	0	0	1
# For the first nucleotide, usually T. Default parameters of this row are based
#   on unpublished results of Jens Boch and others:
00	1	30	1	70
# This is the error distribution, also used for unknown HVAAs:
# distribution produced by codeCalibrator.pl
#XX	355	322	61	187
XX	1	1	1	1
