# Supplementary material for: An Improved Method for TAL Effectors DNA-Binding Sites Prediction Reveals Functional Convergence in TAL Repertoires of Xanthomonas oryzae Strains
Source: PLoS One. 2013 Jul 15;8(7):e68464. doi: 10.1371/journal.pone.0068464 (PMC3711819; doi:10.1371/journal.pone.0068464)
Supplement: Datasets S4 — Script files for Storyteller. (TAR) [file pone.0068464.s016.tar › Storytaller code/outputcomplete.csv]

TALID	CHR	DISTANCE	SCORE	SEQUENCE	PATTERN MATCH	LOCATION	DESCRIPTION
Artx1	Artbox1_positive_Artx1	unknown	4.8	TATTCTGGGACGTT	Artbox1_positive_Artx1:1-14	unknown
Artx1	Artboxmut1_positive_Artx1	unknown	4.8	TATTCTAAAACATT	Artboxmut1_positive_Artx1:1-14	unknown
AvrBs3	UPA20_positive_AvrBs3	unknown	7.4	TATATAAACCTGACCCTTT	UPA20_positive_AvrBs3:1-19	unknown
AvrBs3	Bsr3-UPA-Box_negative_AvrBs3Drep16	unknown	6.8	TATATAAACCTAACCATCC	Bsr3-UPA-Box_negative_AvrBs3Drep16:1-19	unknown
AvrBs3	Bsr3-UPA-Box_positive_AvrBs3	unknown	6.8	TATATAAACCTAACCATCC	Bsr3-UPA-Box_positive_AvrBs3:1-19	unknown
AvrBs3	Bsr3-UPA-Box_positive_AvrBs3Drep19	unknown	6.8	TATATAAACCTAACCATCC	Bsr3-UPA-Box_positive_AvrBs3Drep19:1-19	unknown
AvrBs3	Bsr3-UPA-Box_positive_AvrHah1	unknown	6.8	TATATAAACCTAACCATCC	Bsr3-UPA-Box_positive_AvrHah1:1-19	unknown
AvrBs3	UPA10_positive_AvrBs3	unknown	5.1	TATATAAACCAACCCCTAT	UPA10_positive_AvrBs3:1-19	unknown
AvrBs3Drep16	Bs3-E-UPA-like-box_negative_AvrBs3	unknown	6.4	TATATAAACCTCTCT	Bs3-E-UPA-like-box_negative_AvrBs3:1-15	unknown
AvrBs3Drep16	Bs3-E-UPA-like-box_negative_AvrBs3Drep19	unknown	6.4	TATATAAACCTCTCT	Bs3-E-UPA-like-box_negative_AvrBs3Drep19:1-15	unknown
AvrBs3Drep16	Bs3-E-UPA-like-box_negative_AvrHah1	unknown	6.4	TATATAAACCTCTCT	Bs3-E-UPA-like-box_negative_AvrHah1:1-15	unknown
AvrBs3Drep16	Bs3-E-UPA-like-box_positive_AvrBs3Drep16	unknown	6.4	TATATAAACCTCTCT	Bs3-E-UPA-like-box_positive_AvrBs3Drep16:1-15	unknown
AvrBs3Drep19	Bsr3-UPA-Box_negative_AvrBs3Drep16	unknown	2.0	TATATAAACCTAACCA	Bsr3-UPA-Box_negative_AvrBs3Drep16:1-16	unknown
AvrBs3Drep19	Bsr3-UPA-Box_positive_AvrBs3	unknown	2.0	TATATAAACCTAACCA	Bsr3-UPA-Box_positive_AvrBs3:1-16	unknown
AvrBs3Drep19	Bsr3-UPA-Box_positive_AvrBs3Drep19	unknown	2.0	TATATAAACCTAACCA	Bsr3-UPA-Box_positive_AvrBs3Drep19:1-16	unknown
AvrBs3Drep19	Bsr3-UPA-Box_positive_AvrHah1	unknown	2.0	TATATAAACCTAACCA	Bsr3-UPA-Box_positive_AvrHah1:1-16	unknown
AvrHah1	UPA20_positive_AvrBs3	unknown	7.8	TATAAACCTGACCCT	UPA20_positive_AvrBs3:3-17	unknown
AvrHah1	Bsr3-UPA-Box_negative_AvrBs3Drep16	unknown	5.9	TATAAACCTAACCAT	Bsr3-UPA-Box_negative_AvrBs3Drep16:3-17	unknown
AvrHah1	Bsr3-UPA-Box_positive_AvrBs3	unknown	5.9	TATAAACCTAACCAT	Bsr3-UPA-Box_positive_AvrBs3:3-17	unknown
AvrHah1	Bsr3-UPA-Box_positive_AvrBs3Drep19	unknown	5.9	TATAAACCTAACCAT	Bsr3-UPA-Box_positive_AvrBs3Drep19:3-17	unknown
AvrHah1	Bsr3-UPA-Box_positive_AvrHah1	unknown	5.9	TATAAACCTAACCAT	Bsr3-UPA-Box_positive_AvrHah1:3-17	unknown
AvrHah1	UPA10_positive_AvrBs3	unknown	3.4	TATAAACCAACCCCT	UPA10_positive_AvrBs3:3-17	unknown
AvrXA10	AvrXa10box2_positive_AvrXA10	unknown	9.0	TATATAAGCACGTATCT	AvrXa10box2_positive_AvrXA10:1-17	unknown
AvrXA10	AvrXa10box1_positive_AvrXA10	unknown	8.9	TATATAAACACATATCT	AvrXa10box1_positive_AvrXA10:1-17	unknown
AvrXa7	Os11N3_positive_AvrXa7	unknown	2.1	TATAAACCCCCTCCAACCAGGTGCTAA	Os11N3_positive_AvrXa7:1-27	unknown
AvrXa7	Os11N3_positive_PthXo3	unknown	2.1	TATAAACCCCCTCCAACCAGGTGCTAA	Os11N3_positive_PthXo3:3-29	unknown
Dhax3	Dhax3box-art_positive_Dhax3	unknown	5.1	TCCCTTTATCTCT	Dhax3box-art_positive_Dhax3:1-13	unknown
Hax2	Hax2box_positive_Hax2	unknown	19.2	TGTTATTCTCACACTCTCCTTAT	Hax2box_positive_Hax2:1-23	unknown
Hax2	Hax2boxmut2_negative_Hax2	unknown	17.3	TGCTATTCTCACACTCTCCTTAT	Hax2boxmut2_negative_Hax2:1-23	unknown
Hax2	Hax2boxmut3_negative_Hax2	unknown	16.2	TGGTATTCTCACACTCTCCTTAT	Hax2boxmut3_negative_Hax2:1-23	unknown
Hax2	Hax2boxmut1_negative_Hax2	unknown	16.1	TGATATTCTCACACTCTCCTTAT	Hax2boxmut1_negative_Hax2:1-23	unknown
Hax2	PAP1-Arabidopsis_positive_Hax2	unknown	2.7	TCACATACTCACACTCTCTATAA	PAP1-Arabidopsis_positive_Hax2:1-23	unknown
Hax3	Hax3box1_positive_Hax3	unknown	4.2	TACACCCAAACAT	Hax3box1_positive_Hax3:1-13	unknown
Hax3	Hax3boxmut3_negative_Hax3	unknown	3.0	CACACCCAAACAT	Hax3boxmut3_negative_Hax3:1-13	unknown
Hax3	Hax3boxmut3_negative_Hax3	unknown	3.0	GACACCCAAACAT	Hax3boxmut3_negative_Hax3:1-13	unknown
Hax3	Hax3boxmut3_negative_Hax3	unknown	3.0	AACACCCAAACAT	Hax3boxmut3_negative_Hax3:1-13	unknown
Hax4	Hax4box_positive_Hax4	unknown	8.3	TACCTAAACTAAATAT	Hax4box_positive_Hax4:1-16	unknown
Hax4	Hax4mut11_positive_Hax4	unknown	6.2	TACCTGGACTAGATAT	Hax4mut11_positive_Hax4:1-16	unknown
Hax4	Hax4mut10_positive_Hax4	unknown	5.2	TACCTCCACTACATAT	Hax4mut10_positive_Hax4:1-16	unknown
Hax4	Hax4mut12_positive_Hax4	unknown	5.2	TACCTTTACTATATAT	Hax4mut12_positive_Hax4:1-16	unknown
Hax4	Hax4mut4_negative_Hax4	unknown	2.6	TAAATAAAATAAATAT	Hax4mut4_negative_Hax4:1-16	unknown
KLF4artificial	Klf4box_positive_KLF4artificial	unknown	7.5	TTCTTACTTATAAC	Klf4box_positive_KLF4artificial:1-14	unknown
PthB	Pthb-box-artificial_positive_Pthb	unknown	2.7	TATAAACAAATCA	Pthb-box-artificial_positive_Pthb:1-13	unknown
PthXo1	Xa13-IR24_positive_PthXo1	unknown	10.7	TGCATCTCCCCCTACTGTACACCAC	Xa13-IR24_positive_PthXo1:1-25	unknown
PthXo1	xa13mutA_negative_PthXo1	unknown	10.7	TACATCTCCCCCTACTGTACACCAC	xa13mutA_negative_PthXo1:1-25	unknown
PthXo1	xa13mutC_negative_PthXo1	unknown	9.4	TCCATCTCCCCCTACTGTACACCAC	xa13mutC_negative_PthXo1:1-25	unknown
PthXo1	xa13mut78CA_negative_PthXo1	unknown	8.8	TGAATCTCCCCCTACTGTACACCAC	xa13mut78CA_negative_PthXo1:1-25	unknown
PthXo1	xa13mut75CA_positive_PthXo1	unknown	8.8	TGCATATCCCCCTACTGTACACCAC	xa13mut75CA_positive_PthXo1:1-25	unknown
PthXo1	xa13mut77AG_negative_PthXo1	unknown	8.2	TGCGTCTCCCCCTACTGTACACCAC	xa13mut77AG_negative_PthXo1:1-25	unknown
PthXo1	xa13mut79GT--xa13mutT-Tepa1_negative_PthXo1	unknown	7.9	TTCATCTCCCCCTACTGTACACCAC	xa13mut79GT--xa13mutT-Tepa1_negative_PthXo1:1-25	unknown
PthXo1	xa13DT_negative_PthXo1	unknown	5.6	AGCATCTCCCCCTACTGTACACCAC	xa13DT_negative_PthXo1:1-25	unknown
PthXo6	OsTFX1_positive_PthXo6	unknown	8.7	TATAAAAGGCCCTCACCAACCCAT	OsTFX1_positive_PthXo6:1-24	unknown
PthXo6	OsTFX1DT_positive_PthXo6	unknown	7.5	CATAAAAGGCCCTCACCAACCCAT	OsTFX1DT_positive_PthXo6:1-24	unknown
PthXo7	OsTFIIAy1_positive_PthXo7	unknown	6.3	TATAATCCCCAAATCCCCTCCTC	OsTFIIAy1_positive_PthXo7:1-23	unknown
Tal1c	OsHen1-LOC-Os07g06970.1_positive_Tal1c	unknown	7.6	TCCCCCTCGCTTCCCTT	OsHen1-LOC-Os07g06970.1_positive_Tal1c:1-17	unknown
Tal5	Os11N3_positive_Tal5	unknown	7.7	TAAGCTCATCAAGCCTTCA	Os11N3_positive_Tal5:1-19	unknown
Tal5	Os11N3_positive_Tal5	unknown	7.7	TATAAACCCCCTCCAACCA	Os11N3_positive_Tal5:1-19	unknown
Tal9A	OsHen1-LOC-Os07g06970.1_positive_Tal9A	unknown	10.6	TCCCTTCCCTAAACCCCACTT	OsHen1-LOC-Os07g06970.1_positive_Tal9A:1-21	unknown
TalC	Os11N3-BOXO_positive_TalC	unknown	12.5	TATGCATGTCAGCAGCTAGTCGT	Os11N3-BOXO_positive_TalC:1-23	unknown
TalC	Os11N3_positive_TalC	unknown	8.8	CATGCATGTCAGCAGCTGGTCAT	Os11N3_positive_TalC:1-23	unknown
TalC	Os11N3_positive_TalC	unknown	8.8	TATATAAACCCCCTCCAACCAGG	Os11N3_positive_TalC:1-23	unknown
